# Supplementary material for: A Density Functional Theory and Semiempirical Framework for Trajectory Surface Hopping on Extended Systems
Source: J Chem Theory Comput. 2025 Oct 17;21(20):10474–88. doi: 10.1021/acs.jctc.5c01082 (PMC12573750; doi:10.1021/acs.jctc.5c01082)
Supplement: Supplementary file 2 [file ct5c01082_si_002.zip]

Archive with 58 entries (55 files):
- Supplementary_information/
- Supplementary_information/main_article.aux
- Supplementary_information/main_article.log
- Supplementary_information/general/
- Supplementary_information/PICTURES/
- Supplementary_information/SI_manuscript_NEWTONX_CP2K_revision.pdf
- __MACOSX/Supplementary_information/._SI_manuscript_NEWTONX_CP2K_revision.pdf
- Supplementary_information/acs-main_article.bib
- Supplementary_information/SI_manuscript_NEWTONX_CP2K_corrected.pdf
- __MACOSX/Supplementary_information/._SI_manuscript_NEWTONX_CP2K_corrected.pdf
- Supplementary_information/SI_manuscript_NEWTONX_CP2K_revision_CORRECTIONS.pdf
- __MACOSX/Supplementary_information/._SI_manuscript_NEWTONX_CP2K_revision_CORRECTIONS.pdf
- Supplementary_information/main_article.tex
- Supplementary_information/SI_manuscript_NEWTONX_CP2K_paper.pdf
- __MACOSX/Supplementary_information/._SI_manuscript_NEWTONX_CP2K_paper.pdf
- Supplementary_information/main_article.out
- Supplementary_information/_additional_data_results_pyrazine_crystals_NEW.tex
- Supplementary_information/main_article.soc
- Supplementary_information/SI_table_of_contents.tex
- Supplementary_information/_additional_data_results_pyrazine_NEW.tex
- Supplementary_information/main_article.pdf
- __MACOSX/Supplementary_information/._main_article.pdf
- Supplementary_information/general/feynmf.sty
- Supplementary_information/general/pstricks.sty
- Supplementary_information/general/feynmp.sty
- Supplementary_information/general/subfigure.sty
- Supplementary_information/general/subfig.sty
- Supplementary_information/general/simplerwick.sty
- Supplementary_information/general/pst-plot.sty
- Supplementary_information/general/caption3.sty
- Supplementary_information/general/fltpage.sty
- Supplementary_information/general/subcaption.sty
- Supplementary_information/general/nofloat.sty
- Supplementary_information/general/sparticles.sty
- Supplementary_information/general/undertilde.sty
- Supplementary_information/general/textalpha.sty
- Supplementary_information/general/SAVE_caption.sty
- Supplementary_information/general/yhmath.sty
- Supplementary_information/general/picins.sty
- Supplementary_information/general/lipsum.sty
- Supplementary_information/general/ccaption.sty
- Supplementary_information/general/multicolumn.sty
- Supplementary_information/general/caption.sty
- Supplementary_information/PICTURES/population_pyrazine_turbo_b3lyp_def2tzvp_with_adiabatic_population_fit_2.pdf
- Supplementary_information/PICTURES/Pyrazine_pic.png
- Supplementary_information/PICTURES/population_pyrazine_pbe_crystal_molopt_dzvp_with_adiabatic_population_BA_modified_NEW_coupling_strength_of_05.pdf
- Supplementary_information/PICTURES/Couplings_pyrazine_crystal_OD_vs_BA_traj3_final_S1_S2.pdf
- Supplementary_information/PICTURES/population_pyrazine_pbe_crystal_molopt_dzvp_with_adiabatic_population_BA_modified_NEW_coupling_strength_of_10.pdf
- Supplementary_information/PICTURES/population_pyrazine_b3lyp_def2tzvp_with_adiabatic_population_NEW_LDOD_overlap_fit_2.pdf
- Supplementary_information/PICTURES/population_pyrazine_pbe_crystal_molopt_dzvp_with_adiabatic_population_BA_modified_NEW_coupling_strength_of_02.pdf
- Supplementary_information/PICTURES/bands_pyrazine_final_graph_zoom_in_NEW_with_xtbshift_for_SI.pdf
- Supplementary_information/PICTURES/population_pyrazine_pbe_molopt_tzvp_with_adiabatic_population_DZVP_sTDA_OD_NEWcorrect_from_state_4_fit_2.pdf
- Supplementary_information/PICTURES/population_pyrazine_pbe_crystal_molopt_dzvp_with_adiabatic_population_BA_modified_NEW_coupling_strength_of_005.pdf
- Supplementary_information/PICTURES/Pyrazine_visualization.png
- __MACOSX/Supplementary_information/PICTURES/._Pyrazine_visualization.png
- Supplementary_information/PICTURES/Pyrazine_crystal_visualization.png
- __MACOSX/Supplementary_information/PICTURES/._Pyrazine_crystal_visualization.png
- Supplementary_information/PICTURES/Couplings_pyrazine_crystal_OD_vs_BA_traj3_final_S2_S3.pdf
