# Supplementary material for: A Density Functional Theory and Semiempirical Framework for Trajectory Surface Hopping on Extended Systems
Source: J Chem Theory Comput. 2025 Oct 17;21(20):10474–88. doi: 10.1021/acs.jctc.5c01082 (PMC12573750; doi:10.1021/acs.jctc.5c01082)
Supplement: Supplementary file 2 [file ct5c01082_si_002.zip › Supplementary_information/main_article.aux]

\relax 
\providecommand\hyper@newdestlabel[2]{}
\citation{achemso-control}
\providecommand{\mciteSetMaxWidth}[3]{\relax}
\providecommand{\mciteSetMaxCount}[3]{\relax}
\bibstyle{achemso}
\providecommand\HyperFirstAtBeginDocument{\AtBeginDocument}
\HyperFirstAtBeginDocument{\ifx\hyper@anchor\@undefined
\global\let\oldcontentsline\contentsline
\gdef\contentsline#1#2#3#4{\oldcontentsline{#1}{#2}{#3}}
\global\let\oldnewlabel\newlabel
\gdef\newlabel#1#2{\newlabelxx{#1}#2}
\gdef\newlabelxx#1#2#3#4#5#6{\oldnewlabel{#1}{{#2}{#3}}}
\AtEndDocument{\ifx\hyper@anchor\@undefined
\let\contentsline\oldcontentsline
\let\newlabel\oldnewlabel
\fi}
\fi}
\global\let\hyper@last\relax 
\gdef\HyperFirstAtBeginDocument#1{#1}
\providecommand\HyField@AuxAddToFields[1]{}
\providecommand\HyField@AuxAddToCoFields[2]{}
\@writefile{toc}{\contentsline {section}{\numberline {1}Structural information on pyrazine crystal}{3}{section.1}}
\@writefile{lot}{\contentsline {table}{\numberline {S1}{\ignorespaces Cartesian coordinates for crystalline pyrazine [in \r A].\relax }}{3}{table.1}}
\@writefile{toc}{\contentsline {section}{\numberline {2}Visualization of structural data}{4}{section.2}}
\@writefile{lof}{\contentsline {figure}{\numberline {S1}{\ignorespaces Visualization of a) molecular and b) crystalline pyrazine structures.\relax }}{4}{figure.1}}
\newlabel{pyrazine_visualization}{{S1}{4}{Visualization of a) molecular and b) crystalline pyrazine structures.\relax }{figure.1}{}}
\@writefile{toc}{\contentsline {section}{\numberline {3}Broadened absorption spectra for molecular pyrazine}{5}{section.3}}
\@writefile{lof}{\contentsline {figure}{\numberline {S2}{\ignorespaces \relax \fontsize  {10.95}{13.6}\selectfont  \abovedisplayskip 11\p@ plus3\p@ minus6\p@ \abovedisplayshortskip \z@ plus3\p@ \belowdisplayshortskip 6.5\p@ plus3.5\p@ minus3\p@ \def \leftmargin \leftmargini \parsep 5\p@ plus2.5\p@ minus\p@ \topsep 10\p@ plus4\p@ minus6\p@ \itemsep 5\p@ plus2.5\p@ minus\p@ {\leftmargin \leftmargini \topsep 9\p@ plus3\p@ minus5\p@ \parsep 4.5\p@ plus2\p@ minus\p@ \itemsep \parsep }\belowdisplayskip \abovedisplayskip {Electronic absorption spectrum of the lowest 5 excited states of pyrazine comparing implementations within the program packages Turbomole and CP2K, using the B3LYP or PBE functional and an all-electron, molecular def2-TZVP or a MOLOPT-TZVP basis set, the latter in combination with GTH pseudo potentials. The setups complement results visualized in Figure 2 of the main manuscript and suggest that semi-empirical references could be used if optimized e.g. by adding a shift of the virtual orbital space.}\relax }}{5}{figure.2}}
\newlabel{absorption_spectrum_pyrazine}{{S2}{5}{\small {Electronic absorption spectrum of the lowest 5 excited states of pyrazine comparing implementations within the program packages Turbomole and CP2K, using the B3LYP or PBE functional and an all-electron, molecular def2-TZVP or a MOLOPT-TZVP basis set, the latter in combination with GTH pseudo potentials. The setups complement results visualized in Figure 2 of the main manuscript and suggest that semi-empirical references could be used if optimized e.g. by adding a shift of the virtual orbital space.\label {absorption_spectrum_pyrazine}}\relax }{figure.2}{}}
\@writefile{toc}{\contentsline {section}{\numberline {4}Adiabatic populations for molecular pyrazine}{6}{section.4}}
\@writefile{lof}{\contentsline {figure}{\numberline {S3}{\ignorespaces Time-dependent excited-state adiabatic populations as obtained by averaging over at least 200 non-adiabatic trajectories for pyrazine for further computational setups, based on the implementation in Turbomole (a), relying on a conventional (GAPW) kernel (b) or on simplified TDA (sTDA) kernels (c), as well as using OD (c), TDBA (a) couplings or LD based on OD overlap matrices (b). Either a B3LYP or a PBE reference was used combined with either a def2-TZVP or MOLOPT-DZVP basis. \relax }}{6}{figure.3}}
\newlabel{state_populations_pyrazine_molecular_with_stda}{{S3}{6}{Time-dependent excited-state adiabatic populations as obtained by averaging over at least 200 non-adiabatic trajectories for pyrazine for further computational setups, based on the implementation in Turbomole (a), relying on a conventional (GAPW) kernel (b) or on simplified TDA (sTDA) kernels (c), as well as using OD (c), TDBA (a) couplings or LD based on OD overlap matrices (b). Either a B3LYP or a PBE reference was used combined with either a def2-TZVP or MOLOPT-DZVP basis. \relax }{figure.3}{}}
\@writefile{toc}{\contentsline {section}{\numberline {5}Coupling magnitudes for crystalline pyrazine}{7}{section.5}}
\@writefile{lof}{\contentsline {figure}{\numberline {S4}{\ignorespaces Comparison of coupling magnitudes $|\sigma _{IJ}|$ [in a.u.] for OD and BA couplings along a typical trajectories of 100 fs for crystalline pyrazine, visualizing couplings between state S1 and S2 (OD in light green, BA in dark green) as well as the couplings between state S2 and S3 (OD in orange, BA in blue). \relax }}{7}{figure.4}}
\newlabel{comparison_od_ba_crystalline}{{S4}{7}{Comparison of coupling magnitudes $|\sigma _{IJ}|$ [in a.u.] for OD and BA couplings along a typical trajectories of 100 fs for crystalline pyrazine, visualizing couplings between state S1 and S2 (OD in light green, BA in dark green) as well as the couplings between state S2 and S3 (OD in orange, BA in blue). \relax }{figure.4}{}}
\bibdata{acs-main_article,literature}
\@writefile{toc}{\contentsline {section}{\numberline {6}Adiabatic populations for BA couplings for crystalline pyrazine}{8}{section.6}}
\@writefile{lof}{\contentsline {figure}{\numberline {S5}{\ignorespaces Time-dependent excited state adiabatic populations as obtained by averaging over at least 90 non-adiabatic trajectories for crystalline pyrazine comparing different Baeck-An parameterizations. Couplings are set to zero if larger than $\delta \varepsilon $ [in eV]. \relax }}{8}{figure.5}}
