# Supplementary material for: A Density Functional Theory and Semiempirical Framework for Trajectory Surface Hopping on Extended Systems
Source: J Chem Theory Comput. 2025 Oct 17;21(20):10474–88. doi: 10.1021/acs.jctc.5c01082 (PMC12573750; doi:10.1021/acs.jctc.5c01082)
Supplement: Supplementary file 2 [file ct5c01082_si_002.zip › Supplementary_information/main_article.log]

This is pdfTeX, Version 3.14159265-2.6-1.40.18 (TeX Live 2017/MacPorts 2017_4) (preloaded format=pdflatex 2018.6.7)  29 AUG 2025 11:14
entering extended mode
 restricted \write18 enabled.
 %&-line parsing enabled.
**main_article.tex
(./main_article.tex
LaTeX2e <2017-04-15>
Babel <3.10> and hyphenation patterns for 46 language(s) loaded.
(/opt/local/share/texmf-texlive/tex/latex/achemso/achemso.cls
Document Class: achemso 2017/05/18 v3.10i Submission to ACS journals
(/opt/local/share/texmf-texlive/tex/latex/base/article.cls
Document Class: article 2014/09/29 v1.4h Standard LaTeX document class
(/opt/local/share/texmf-texlive/tex/latex/base/size12.clo
File: size12.clo 2014/09/29 v1.4h Standard LaTeX file (size option)
)
\c@part=\count79
\c@section=\count80
\c@subsection=\count81
\c@subsubsection=\count82
\c@paragraph=\count83
\c@subparagraph=\count84
\c@figure=\count85
\c@table=\count86
\abovecaptionskip=\skip41
\belowcaptionskip=\skip42
\bibindent=\dimen102
)
(/opt/local/share/texmf-texlive/tex/latex/xkeyval/xkeyval.sty
Package: xkeyval 2014/12/03 v2.7a package option processing (HA)

(/opt/local/share/texmf-texlive/tex/generic/xkeyval/xkeyval.tex
(/opt/local/share/texmf-texlive/tex/generic/xkeyval/xkvutils.tex
\XKV@toks=\toks14
\XKV@tempa@toks=\toks15

(/opt/local/share/texmf-texlive/tex/generic/xkeyval/keyval.tex))
\XKV@depth=\count87
File: xkeyval.tex 2014/12/03 v2.7a key=value parser (HA)
))
\acs@bib@file=\write3
\c@bibnote=\count88

(/opt/local/share/texmf-texlive/tex/latex/geometry/geometry.sty
Package: geometry 2010/09/12 v5.6 Page Geometry

(/opt/local/share/texmf-texlive/tex/generic/oberdiek/ifpdf.sty
Package: ifpdf 2017/03/15 v3.2 Provides the ifpdf switch
)
(/opt/local/share/texmf-texlive/tex/generic/oberdiek/ifvtex.sty
Package: ifvtex 2016/05/16 v1.6 Detect VTeX and its facilities (HO)
Package ifvtex Info: VTeX not detected.
)
(/opt/local/share/texmf-texlive/tex/generic/ifxetex/ifxetex.sty
Package: ifxetex 2010/09/12 v0.6 Provides ifxetex conditional
)
\Gm@cnth=\count89
\Gm@cntv=\count90
\c@Gm@tempcnt=\count91
\Gm@bindingoffset=\dimen103
\Gm@wd@mp=\dimen104
\Gm@odd@mp=\dimen105
\Gm@even@mp=\dimen106
\Gm@layoutwidth=\dimen107
\Gm@layoutheight=\dimen108
\Gm@layouthoffset=\dimen109
\Gm@layoutvoffset=\dimen110
\Gm@dimlist=\toks16
)
(/opt/local/share/texmf-texlive/tex/latex/caption/caption.sty
Package: caption 2016/02/21 v3.3-144 Customizing captions (AR)

(/opt/local/share/texmf-texlive/tex/latex/caption/caption3.sty
Package: caption3 2016/05/22 v1.7-166 caption3 kernel (AR)
Package caption3 Info: TeX engine: e-TeX on input line 67.
\captionmargin=\dimen111
\captionmargin@=\dimen112
\captionwidth=\dimen113
\caption@tempdima=\dimen114
\caption@indent=\dimen115
\caption@parindent=\dimen116
\caption@hangindent=\dimen117
)
\c@ContinuedFloat=\count92
)
(/opt/local/share/texmf-texlive/tex/latex/float/float.sty
Package: float 2001/11/08 v1.3d Float enhancements (AL)
\c@float@type=\count93
\float@exts=\toks17
\float@box=\box26
\@float@everytoks=\toks18
\@floatcapt=\box27
)
(/opt/local/share/texmf-texlive/tex/latex/graphics/graphicx.sty
Package: graphicx 2014/10/28 v1.0g Enhanced LaTeX Graphics (DPC,SPQR)

(/opt/local/share/texmf-texlive/tex/latex/graphics/graphics.sty
Package: graphics 2017/04/14 v1.1b Standard LaTeX Graphics (DPC,SPQR)

(/opt/local/share/texmf-texlive/tex/latex/graphics/trig.sty
Package: trig 2016/01/03 v1.10 sin cos tan (DPC)
)
(/opt/local/share/texmf-texlive/tex/latex/graphics-cfg/graphics.cfg
File: graphics.cfg 2016/06/04 v1.11 sample graphics configuration
)
Package graphics Info: Driver file: pdftex.def on input line 99.

(/opt/local/share/texmf-texlive/tex/latex/graphics-def/pdftex.def
File: pdftex.def 2017/01/12 v0.06k Graphics/color for pdfTeX

(/opt/local/share/texmf-texlive/tex/generic/oberdiek/infwarerr.sty
Package: infwarerr 2016/05/16 v1.4 Providing info/warning/error messages (HO)
)
(/opt/local/share/texmf-texlive/tex/generic/oberdiek/ltxcmds.sty
Package: ltxcmds 2016/05/16 v1.23 LaTeX kernel commands for general use (HO)
)
\Gread@gobject=\count94
))
\Gin@req@height=\dimen118
\Gin@req@width=\dimen119
)
(/opt/local/share/texmf-texlive/tex/latex/setspace/setspace.sty
Package: setspace 2011/12/19 v6.7a set line spacing
)
(/opt/local/share/texmf-texlive/tex/latex/url/url.sty
\Urlmuskip=\muskip10
Package: url 2013/09/16  ver 3.4  Verb mode for urls, etc.
)
\acs@author@cnt=\count95
\acs@affil@cnt=\count96
\acs@affil@alt@cnt=\count97
\acs@footnote@cnt=\count98
\acs@affil@marker@cnt=\count99
\acs@space@pre@title=\skip43
\acs@space@post@title=\skip44
\acs@space@post@author=\skip45
\acs@space@post@address=\skip46
\acs@space@post@email=\skip47
\acs@maketitle@width=\skip48
\@float@every@scheme=\toks19
\c@scheme=\count100
\@float@every@chart=\toks20
\c@chart=\count101
\@float@every@graph=\toks21
\c@graph=\count102
\@float@every@table=\toks22
\acs@collect@toks=\toks23
\acs@collect@empty@toks=\toks24
\acs@tocentry@height=\skip49
\acs@tocentry@width=\skip50

(/opt/local/share/texmf-texlive/tex/latex/achemso/achemso-jctcce.cfg
File: achemso-jctcce.cfg 2017/05/18 v3.10i achemso configuration: J. Chem. Theo
ry Comput.
)
(/opt/local/share/texmf-texlive/tex/latex/natbib/natbib.sty
Package: natbib 2010/09/13 8.31b (PWD, AO)
\bibhang=\skip51
\bibsep=\skip52
LaTeX Info: Redefining \cite on input line 694.
\c@NAT@ctr=\count103
)
(/opt/local/share/texmf-texlive/tex/latex/achemso/natmove.sty
Package: natmove 2010/01/15 v1.1a Automatic citation moving with natbib
)
(/opt/local/share/texmf-texlive/tex/latex/mciteplus/mciteplus.sty
Package: mciteplus 2013/09/13 v1.2 enhanced mcite
\@mcitetmptoksA=\toks25
\@mcitetmpdima=\dimen120
\@mcitetmpdimb=\dimen121
\@mcitetmpcnta=\count104
\@mcitetmpcntb=\count105
\c@mcitebibitemcount=\count106
\c@mcitesubitemcount=\count107

** mciteplus: Detected natbib.sty. Invoking hooks.
)) (/opt/local/share/texmf-texlive/tex/latex/chemformula/chemformula.sty
(/opt/local/share/texmf-texlive/tex/latex/l3kernel/expl3.sty
Package: expl3 2017/05/13 L3 programming layer (loader) 

(/opt/local/share/texmf-texlive/tex/latex/l3kernel/expl3-code.tex
Package: expl3 2017/05/13 L3 programming layer (code)
\c_max_int=\count108
\l_tmpa_int=\count109
\l_tmpb_int=\count110
\g_tmpa_int=\count111
\g_tmpb_int=\count112
\g__prg_map_int=\count113
\c_log_iow=\count114
\l_iow_line_count_int=\count115
\l__iow_line_target_int=\count116
\l__iow_one_indent_int=\count117
\l__iow_indent_int=\count118
\c_zero_dim=\dimen122
\c_max_dim=\dimen123
\l_tmpa_dim=\dimen124
\l_tmpb_dim=\dimen125
\g_tmpa_dim=\dimen126
\g_tmpb_dim=\dimen127
\c_zero_skip=\skip53
\c_max_skip=\skip54
\l_tmpa_skip=\skip55
\l_tmpb_skip=\skip56
\g_tmpa_skip=\skip57
\g_tmpb_skip=\skip58
\c_zero_muskip=\muskip11
\c_max_muskip=\muskip12
\l_tmpa_muskip=\muskip13
\l_tmpb_muskip=\muskip14
\g_tmpa_muskip=\muskip15
\g_tmpb_muskip=\muskip16
\l_keys_choice_int=\count119
\c__fp_leading_shift_int=\count120
\c__fp_middle_shift_int=\count121
\c__fp_trailing_shift_int=\count122
\c__fp_big_leading_shift_int=\count123
\c__fp_big_middle_shift_int=\count124
\c__fp_big_trailing_shift_int=\count125
\c__fp_Bigg_leading_shift_int=\count126
\c__fp_Bigg_middle_shift_int=\count127
\c__fp_Bigg_trailing_shift_int=\count128
\c__fp_rand_size_int=\count129
\c__fp_rand_four_int=\count130
\c__fp_rand_eight_int=\count131
\l__sort_length_int=\count132
\l__sort_min_int=\count133
\l__sort_top_int=\count134
\l__sort_max_int=\count135
\l__sort_true_max_int=\count136
\l__sort_block_int=\count137
\l__sort_begin_int=\count138
\l__sort_end_int=\count139
\l__sort_A_int=\count140
\l__sort_B_int=\count141
\l__sort_C_int=\count142
\c_empty_box=\box28
\l_tmpa_box=\box29
\l_tmpb_box=\box30
\g_tmpa_box=\box31
\g_tmpb_box=\box32
\l__box_top_dim=\dimen128
\l__box_bottom_dim=\dimen129
\l__box_left_dim=\dimen130
\l__box_right_dim=\dimen131
\l__box_top_new_dim=\dimen132
\l__box_bottom_new_dim=\dimen133
\l__box_left_new_dim=\dimen134
\l__box_right_new_dim=\dimen135
\l__box_internal_box=\box33
\l__coffin_internal_box=\box34
\l__coffin_internal_dim=\dimen136
\l__coffin_offset_x_dim=\dimen137
\l__coffin_offset_y_dim=\dimen138
\l__coffin_x_dim=\dimen139
\l__coffin_y_dim=\dimen140
\l__coffin_x_prime_dim=\dimen141
\l__coffin_y_prime_dim=\dimen142
\c_empty_coffin=\box35
\l__coffin_aligned_coffin=\box36
\l__coffin_aligned_internal_coffin=\box37
\l_tmpa_coffin=\box38
\l_tmpb_coffin=\box39
\l__coffin_display_coffin=\box40
\l__coffin_display_coord_coffin=\box41
\l__coffin_display_pole_coffin=\box42
\l__coffin_display_offset_dim=\dimen143
\l__coffin_display_x_dim=\dimen144
\l__coffin_display_y_dim=\dimen145
\l__coffin_bounding_shift_dim=\dimen146
\l__coffin_left_corner_dim=\dimen147
\l__coffin_right_corner_dim=\dimen148
\l__coffin_bottom_corner_dim=\dimen149
\l__coffin_top_corner_dim=\dimen150
\l__coffin_scaled_total_height_dim=\dimen151
\l__coffin_scaled_width_dim=\dimen152
)
(/opt/local/share/texmf-texlive/tex/latex/l3kernel/l3pdfmode.def
File: l3pdfmode.def 2017/03/18 v L3 Experimental driver: PDF mode
\l__driver_color_stack_int=\count143
\l__driver_tmp_box=\box43
))
(/opt/local/share/texmf-texlive/tex/latex/l3packages/xparse/xparse.sty
Package: xparse 2017/05/13 L3 Experimental document command parser
\l__xparse_current_arg_int=\count144
\g__xparse_grabber_int=\count145
\l__xparse_m_args_int=\count146
\l__xparse_mandatory_args_int=\count147
\l__xparse_v_nesting_int=\count148
)
(/opt/local/share/texmf-texlive/tex/latex/l3packages/l3keys2e/l3keys2e.sty
Package: l3keys2e 2017/05/13 LaTeX2e option processing using LaTeX3 keys
)
(/opt/local/share/texmf/tex/latex/pgf/frontendlayer/tikz.sty
(/opt/local/share/texmf/tex/latex/pgf/basiclayer/pgf.sty
(/opt/local/share/texmf/tex/latex/pgf/utilities/pgfrcs.sty
(/opt/local/share/texmf/tex/generic/pgf/utilities/pgfutil-common.tex
\pgfutil@everybye=\toks26
\pgfutil@tempdima=\dimen153
\pgfutil@tempdimb=\dimen154

(/opt/local/share/texmf/tex/generic/pgf/utilities/pgfutil-common-lists.tex))
(/opt/local/share/texmf/tex/generic/pgf/utilities/pgfutil-latex.def
\pgfutil@abb=\box44

(/opt/local/share/texmf-texlive/tex/latex/ms/everyshi.sty
Package: everyshi 2001/05/15 v3.00 EveryShipout Package (MS)
))
(/opt/local/share/texmf/tex/generic/pgf/utilities/pgfrcs.code.tex
Package: pgfrcs 2015/08/07 v3.0.1 (rcs-revision 1.31)
))
Package: pgf 2015/08/07 v3.0.1 (rcs-revision 1.15)

(/opt/local/share/texmf/tex/latex/pgf/basiclayer/pgfcore.sty
(/opt/local/share/texmf/tex/latex/pgf/systemlayer/pgfsys.sty
(/opt/local/share/texmf/tex/generic/pgf/systemlayer/pgfsys.code.tex
Package: pgfsys 2014/07/09 v3.0.1 (rcs-revision 1.48)

(/opt/local/share/texmf/tex/generic/pgf/utilities/pgfkeys.code.tex
\pgfkeys@pathtoks=\toks27
\pgfkeys@temptoks=\toks28

(/opt/local/share/texmf/tex/generic/pgf/utilities/pgfkeysfiltered.code.tex
\pgfkeys@tmptoks=\toks29
))
\pgf@x=\dimen155
\pgf@y=\dimen156
\pgf@xa=\dimen157
\pgf@ya=\dimen158
\pgf@xb=\dimen159
\pgf@yb=\dimen160
\pgf@xc=\dimen161
\pgf@yc=\dimen162
\w@pgf@writea=\write4
\r@pgf@reada=\read1
\c@pgf@counta=\count149
\c@pgf@countb=\count150
\c@pgf@countc=\count151
\c@pgf@countd=\count152
\t@pgf@toka=\toks30
\t@pgf@tokb=\toks31
\t@pgf@tokc=\toks32

(/opt/local/share/texmf/tex/generic/pgf/systemlayer/pgf.cfg
File: pgf.cfg 2008/05/14  (rcs-revision 1.7)
)
Driver file for pgf: pgfsys-pdftex.def

(/opt/local/share/texmf/tex/generic/pgf/systemlayer/pgfsys-pdftex.def
File: pgfsys-pdftex.def 2014/10/11  (rcs-revision 1.35)

(/opt/local/share/texmf/tex/generic/pgf/systemlayer/pgfsys-common-pdf.def
File: pgfsys-common-pdf.def 2013/10/10  (rcs-revision 1.13)
)))
(/opt/local/share/texmf/tex/generic/pgf/systemlayer/pgfsyssoftpath.code.tex
File: pgfsyssoftpath.code.tex 2013/09/09  (rcs-revision 1.9)
\pgfsyssoftpath@smallbuffer@items=\count153
\pgfsyssoftpath@bigbuffer@items=\count154
)
(/opt/local/share/texmf/tex/generic/pgf/systemlayer/pgfsysprotocol.code.tex
File: pgfsysprotocol.code.tex 2006/10/16  (rcs-revision 1.4)
))
(/opt/local/share/texmf-texlive/tex/latex/xcolor/xcolor.sty
Package: xcolor 2016/05/11 v2.12 LaTeX color extensions (UK)

(/opt/local/share/texmf-texlive/tex/latex/graphics-cfg/color.cfg
File: color.cfg 2016/01/02 v1.6 sample color configuration
)
Package xcolor Info: Driver file: pdftex.def on input line 225.
Package xcolor Info: Model `cmy' substituted by `cmy0' on input line 1348.
Package xcolor Info: Model `hsb' substituted by `rgb' on input line 1352.
Package xcolor Info: Model `RGB' extended on input line 1364.
Package xcolor Info: Model `HTML' substituted by `rgb' on input line 1366.
Package xcolor Info: Model `Hsb' substituted by `hsb' on input line 1367.
Package xcolor Info: Model `tHsb' substituted by `hsb' on input line 1368.
Package xcolor Info: Model `HSB' substituted by `hsb' on input line 1369.
Package xcolor Info: Model `Gray' substituted by `gray' on input line 1370.
Package xcolor Info: Model `wave' substituted by `hsb' on input line 1371.
)
(/opt/local/share/texmf/tex/generic/pgf/basiclayer/pgfcore.code.tex
Package: pgfcore 2010/04/11 v3.0.1 (rcs-revision 1.7)

(/opt/local/share/texmf/tex/generic/pgf/math/pgfmath.code.tex
(/opt/local/share/texmf/tex/generic/pgf/math/pgfmathcalc.code.tex
(/opt/local/share/texmf/tex/generic/pgf/math/pgfmathutil.code.tex)
(/opt/local/share/texmf/tex/generic/pgf/math/pgfmathparser.code.tex
\pgfmath@dimen=\dimen163
\pgfmath@count=\count155
\pgfmath@box=\box45
\pgfmath@toks=\toks33
\pgfmath@stack@operand=\toks34
\pgfmath@stack@operation=\toks35
)
(/opt/local/share/texmf/tex/generic/pgf/math/pgfmathfunctions.code.tex
(/opt/local/share/texmf/tex/generic/pgf/math/pgfmathfunctions.basic.code.tex)
(/opt/local/share/texmf/tex/generic/pgf/math/pgfmathfunctions.trigonometric.cod
e.tex)
(/opt/local/share/texmf/tex/generic/pgf/math/pgfmathfunctions.random.code.tex)
(/opt/local/share/texmf/tex/generic/pgf/math/pgfmathfunctions.comparison.code.t
ex) (/opt/local/share/texmf/tex/generic/pgf/math/pgfmathfunctions.base.code.tex
) (/opt/local/share/texmf/tex/generic/pgf/math/pgfmathfunctions.round.code.tex)
(/opt/local/share/texmf/tex/generic/pgf/math/pgfmathfunctions.misc.code.tex)
(/opt/local/share/texmf/tex/generic/pgf/math/pgfmathfunctions.integerarithmetic
s.code.tex)))
(/opt/local/share/texmf/tex/generic/pgf/math/pgfmathfloat.code.tex
\c@pgfmathroundto@lastzeros=\count156
))
(/opt/local/share/texmf/tex/generic/pgf/basiclayer/pgfcorepoints.code.tex
File: pgfcorepoints.code.tex 2013/10/07  (rcs-revision 1.27)
\pgf@picminx=\dimen164
\pgf@picmaxx=\dimen165
\pgf@picminy=\dimen166
\pgf@picmaxy=\dimen167
\pgf@pathminx=\dimen168
\pgf@pathmaxx=\dimen169
\pgf@pathminy=\dimen170
\pgf@pathmaxy=\dimen171
\pgf@xx=\dimen172
\pgf@xy=\dimen173
\pgf@yx=\dimen174
\pgf@yy=\dimen175
\pgf@zx=\dimen176
\pgf@zy=\dimen177
)
(/opt/local/share/texmf/tex/generic/pgf/basiclayer/pgfcorepathconstruct.code.te
x
File: pgfcorepathconstruct.code.tex 2013/10/07  (rcs-revision 1.29)
\pgf@path@lastx=\dimen178
\pgf@path@lasty=\dimen179
) (/opt/local/share/texmf/tex/generic/pgf/basiclayer/pgfcorepathusage.code.tex
File: pgfcorepathusage.code.tex 2014/11/02  (rcs-revision 1.24)
\pgf@shorten@end@additional=\dimen180
\pgf@shorten@start@additional=\dimen181
) (/opt/local/share/texmf/tex/generic/pgf/basiclayer/pgfcorescopes.code.tex
File: pgfcorescopes.code.tex 2015/05/08  (rcs-revision 1.46)
\pgfpic=\box46
\pgf@hbox=\box47
\pgf@layerbox@main=\box48
\pgf@picture@serial@count=\count157
)
(/opt/local/share/texmf/tex/generic/pgf/basiclayer/pgfcoregraphicstate.code.tex
File: pgfcoregraphicstate.code.tex 2014/11/02  (rcs-revision 1.12)
\pgflinewidth=\dimen182
)
(/opt/local/share/texmf/tex/generic/pgf/basiclayer/pgfcoretransformations.code.
tex
File: pgfcoretransformations.code.tex 2015/08/07  (rcs-revision 1.20)
\pgf@pt@x=\dimen183
\pgf@pt@y=\dimen184
\pgf@pt@temp=\dimen185
) (/opt/local/share/texmf/tex/generic/pgf/basiclayer/pgfcorequick.code.tex
File: pgfcorequick.code.tex 2008/10/09  (rcs-revision 1.3)
)
(/opt/local/share/texmf/tex/generic/pgf/basiclayer/pgfcoreobjects.code.tex
File: pgfcoreobjects.code.tex 2006/10/11  (rcs-revision 1.2)
)
(/opt/local/share/texmf/tex/generic/pgf/basiclayer/pgfcorepathprocessing.code.t
ex
File: pgfcorepathprocessing.code.tex 2013/09/09  (rcs-revision 1.9)
) (/opt/local/share/texmf/tex/generic/pgf/basiclayer/pgfcorearrows.code.tex
File: pgfcorearrows.code.tex 2015/05/14  (rcs-revision 1.43)
\pgfarrowsep=\dimen186
)
(/opt/local/share/texmf/tex/generic/pgf/basiclayer/pgfcoreshade.code.tex
File: pgfcoreshade.code.tex 2013/07/15  (rcs-revision 1.15)
\pgf@max=\dimen187
\pgf@sys@shading@range@num=\count158
)
(/opt/local/share/texmf/tex/generic/pgf/basiclayer/pgfcoreimage.code.tex
File: pgfcoreimage.code.tex 2013/07/15  (rcs-revision 1.18)

(/opt/local/share/texmf/tex/generic/pgf/basiclayer/pgfcoreexternal.code.tex
File: pgfcoreexternal.code.tex 2014/07/09  (rcs-revision 1.21)
\pgfexternal@startupbox=\box49
))
(/opt/local/share/texmf/tex/generic/pgf/basiclayer/pgfcorelayers.code.tex
File: pgfcorelayers.code.tex 2013/07/18  (rcs-revision 1.7)
)
(/opt/local/share/texmf/tex/generic/pgf/basiclayer/pgfcoretransparency.code.tex
File: pgfcoretransparency.code.tex 2013/09/30  (rcs-revision 1.5)
) (/opt/local/share/texmf/tex/generic/pgf/basiclayer/pgfcorepatterns.code.tex
File: pgfcorepatterns.code.tex 2013/11/07  (rcs-revision 1.5)
))) (/opt/local/share/texmf/tex/generic/pgf/modules/pgfmoduleshapes.code.tex
File: pgfmoduleshapes.code.tex 2014/03/21  (rcs-revision 1.35)
\pgfnodeparttextbox=\box50
)
(/opt/local/share/texmf/tex/generic/pgf/modules/pgfmoduleplot.code.tex
File: pgfmoduleplot.code.tex 2015/08/03  (rcs-revision 1.13)
)
(/opt/local/share/texmf/tex/latex/pgf/compatibility/pgfcomp-version-0-65.sty
Package: pgfcomp-version-0-65 2007/07/03 v3.0.1 (rcs-revision 1.7)
\pgf@nodesepstart=\dimen188
\pgf@nodesepend=\dimen189
)
(/opt/local/share/texmf/tex/latex/pgf/compatibility/pgfcomp-version-1-18.sty
Package: pgfcomp-version-1-18 2007/07/23 v3.0.1 (rcs-revision 1.1)
))
(/opt/local/share/texmf/tex/latex/pgf/utilities/pgffor.sty
(/opt/local/share/texmf/tex/latex/pgf/utilities/pgfkeys.sty
(/opt/local/share/texmf/tex/generic/pgf/utilities/pgfkeys.code.tex))
(/opt/local/share/texmf/tex/latex/pgf/math/pgfmath.sty
(/opt/local/share/texmf/tex/generic/pgf/math/pgfmath.code.tex))
(/opt/local/share/texmf/tex/generic/pgf/utilities/pgffor.code.tex
Package: pgffor 2013/12/13 v3.0.1 (rcs-revision 1.25)

(/opt/local/share/texmf/tex/generic/pgf/math/pgfmath.code.tex)
\pgffor@iter=\dimen190
\pgffor@skip=\dimen191
\pgffor@stack=\toks36
\pgffor@toks=\toks37
))
(/opt/local/share/texmf/tex/generic/pgf/frontendlayer/tikz/tikz.code.tex
Package: tikz 2015/08/07 v3.0.1 (rcs-revision 1.151)

(/opt/local/share/texmf/tex/generic/pgf/libraries/pgflibraryplothandlers.code.t
ex
File: pgflibraryplothandlers.code.tex 2013/08/31 v3.0.1 (rcs-revision 1.20)
\pgf@plot@mark@count=\count159
\pgfplotmarksize=\dimen192
)
\tikz@lastx=\dimen193
\tikz@lasty=\dimen194
\tikz@lastxsaved=\dimen195
\tikz@lastysaved=\dimen196
\tikzleveldistance=\dimen197
\tikzsiblingdistance=\dimen198
\tikz@figbox=\box51
\tikz@figbox@bg=\box52
\tikz@tempbox=\box53
\tikz@tempbox@bg=\box54
\tikztreelevel=\count160
\tikznumberofchildren=\count161
\tikznumberofcurrentchild=\count162
\tikz@fig@count=\count163
 (/opt/local/share/texmf/tex/generic/pgf/modules/pgfmodulematrix.code.tex
File: pgfmodulematrix.code.tex 2013/09/17  (rcs-revision 1.8)
\pgfmatrixcurrentrow=\count164
\pgfmatrixcurrentcolumn=\count165
\pgf@matrix@numberofcolumns=\count166
)
\tikz@expandcount=\count167

(/opt/local/share/texmf/tex/generic/pgf/frontendlayer/tikz/libraries/tikzlibrar
ytopaths.code.tex
File: tikzlibrarytopaths.code.tex 2008/06/17 v3.0.1 (rcs-revision 1.2)
)))
(/opt/local/share/texmf-texlive/tex/latex/amsmath/amsmath.sty
Package: amsmath 2016/11/05 v2.16a AMS math features
\@mathmargin=\skip59

For additional information on amsmath, use the `?' option.
(/opt/local/share/texmf-texlive/tex/latex/amsmath/amstext.sty
Package: amstext 2000/06/29 v2.01 AMS text

(/opt/local/share/texmf-texlive/tex/latex/amsmath/amsgen.sty
File: amsgen.sty 1999/11/30 v2.0 generic functions
\@emptytoks=\toks38
\ex@=\dimen199
))
(/opt/local/share/texmf-texlive/tex/latex/amsmath/amsbsy.sty
Package: amsbsy 1999/11/29 v1.2d Bold Symbols
\pmbraise@=\dimen256
)
(/opt/local/share/texmf-texlive/tex/latex/amsmath/amsopn.sty
Package: amsopn 2016/03/08 v2.02 operator names
)
\inf@bad=\count168
LaTeX Info: Redefining \frac on input line 213.
\uproot@=\count169
\leftroot@=\count170
LaTeX Info: Redefining \overline on input line 375.
\classnum@=\count171
\DOTSCASE@=\count172
LaTeX Info: Redefining \ldots on input line 472.
LaTeX Info: Redefining \dots on input line 475.
LaTeX Info: Redefining \cdots on input line 596.
\Mathstrutbox@=\box55
\strutbox@=\box56
\big@size=\dimen257
LaTeX Font Info:    Redeclaring font encoding OML on input line 712.
LaTeX Font Info:    Redeclaring font encoding OMS on input line 713.
\macc@depth=\count173
\c@MaxMatrixCols=\count174
\dotsspace@=\muskip17
\c@parentequation=\count175
\dspbrk@lvl=\count176
\tag@help=\toks39
\row@=\count177
\column@=\count178
\maxfields@=\count179
\andhelp@=\toks40
\eqnshift@=\dimen258
\alignsep@=\dimen259
\tagshift@=\dimen260
\tagwidth@=\dimen261
\totwidth@=\dimen262
\lineht@=\dimen263
\@envbody=\toks41
\multlinegap=\skip60
\multlinetaggap=\skip61
\mathdisplay@stack=\toks42
LaTeX Info: Redefining \[ on input line 2817.
LaTeX Info: Redefining \] on input line 2818.
)
(/opt/local/share/texmf-texlive/tex/latex/l3packages/xfrac/xfrac.sty
(/opt/local/share/texmf-texlive/tex/latex/base/textcomp.sty
Package: textcomp 2017/04/05 v2.0i Standard LaTeX package
Package textcomp Info: Sub-encoding information:
(textcomp)               5 = only ISO-Adobe without \textcurrency
(textcomp)               4 = 5 + \texteuro
(textcomp)               3 = 4 + \textohm
(textcomp)               2 = 3 + \textestimated + \textcurrency
(textcomp)               1 = TS1 - \textcircled - \t
(textcomp)               0 = TS1 (full)
(textcomp)             Font families with sub-encoding setting implement
(textcomp)             only a restricted character set as indicated.
(textcomp)             Family '?' is the default used for unknown fonts.
(textcomp)             See the documentation for details.
Package textcomp Info: Setting ? sub-encoding to TS1/1 on input line 79.

(/opt/local/share/texmf-texlive/tex/latex/base/ts1enc.def
File: ts1enc.def 2001/06/05 v3.0e (jk/car/fm) Standard LaTeX file
)
LaTeX Info: Redefining \oldstylenums on input line 334.
Package textcomp Info: Setting cmr sub-encoding to TS1/0 on input line 349.
Package textcomp Info: Setting cmss sub-encoding to TS1/0 on input line 350.
Package textcomp Info: Setting cmtt sub-encoding to TS1/0 on input line 351.
Package textcomp Info: Setting cmvtt sub-encoding to TS1/0 on input line 352.
Package textcomp Info: Setting cmbr sub-encoding to TS1/0 on input line 353.
Package textcomp Info: Setting cmtl sub-encoding to TS1/0 on input line 354.
Package textcomp Info: Setting ccr sub-encoding to TS1/0 on input line 355.
Package textcomp Info: Setting ptm sub-encoding to TS1/4 on input line 356.
Package textcomp Info: Setting pcr sub-encoding to TS1/4 on input line 357.
Package textcomp Info: Setting phv sub-encoding to TS1/4 on input line 358.
Package textcomp Info: Setting ppl sub-encoding to TS1/3 on input line 359.
Package textcomp Info: Setting pag sub-encoding to TS1/4 on input line 360.
Package textcomp Info: Setting pbk sub-encoding to TS1/4 on input line 361.
Package textcomp Info: Setting pnc sub-encoding to TS1/4 on input line 362.
Package textcomp Info: Setting pzc sub-encoding to TS1/4 on input line 363.
Package textcomp Info: Setting bch sub-encoding to TS1/4 on input line 364.
Package textcomp Info: Setting put sub-encoding to TS1/5 on input line 365.
Package textcomp Info: Setting uag sub-encoding to TS1/5 on input line 366.
Package textcomp Info: Setting ugq sub-encoding to TS1/5 on input line 367.
Package textcomp Info: Setting ul8 sub-encoding to TS1/4 on input line 368.
Package textcomp Info: Setting ul9 sub-encoding to TS1/4 on input line 369.
Package textcomp Info: Setting augie sub-encoding to TS1/5 on input line 370.
Package textcomp Info: Setting dayrom sub-encoding to TS1/3 on input line 371.
Package textcomp Info: Setting dayroms sub-encoding to TS1/3 on input line 372.

Package textcomp Info: Setting pxr sub-encoding to TS1/0 on input line 373.
Package textcomp Info: Setting pxss sub-encoding to TS1/0 on input line 374.
Package textcomp Info: Setting pxtt sub-encoding to TS1/0 on input line 375.
Package textcomp Info: Setting txr sub-encoding to TS1/0 on input line 376.
Package textcomp Info: Setting txss sub-encoding to TS1/0 on input line 377.
Package textcomp Info: Setting txtt sub-encoding to TS1/0 on input line 378.
Package textcomp Info: Setting lmr sub-encoding to TS1/0 on input line 379.
Package textcomp Info: Setting lmdh sub-encoding to TS1/0 on input line 380.
Package textcomp Info: Setting lmss sub-encoding to TS1/0 on input line 381.
Package textcomp Info: Setting lmssq sub-encoding to TS1/0 on input line 382.
Package textcomp Info: Setting lmvtt sub-encoding to TS1/0 on input line 383.
Package textcomp Info: Setting lmtt sub-encoding to TS1/0 on input line 384.
Package textcomp Info: Setting qhv sub-encoding to TS1/0 on input line 385.
Package textcomp Info: Setting qag sub-encoding to TS1/0 on input line 386.
Package textcomp Info: Setting qbk sub-encoding to TS1/0 on input line 387.
Package textcomp Info: Setting qcr sub-encoding to TS1/0 on input line 388.
Package textcomp Info: Setting qcs sub-encoding to TS1/0 on input line 389.
Package textcomp Info: Setting qpl sub-encoding to TS1/0 on input line 390.
Package textcomp Info: Setting qtm sub-encoding to TS1/0 on input line 391.
Package textcomp Info: Setting qzc sub-encoding to TS1/0 on input line 392.
Package textcomp Info: Setting qhvc sub-encoding to TS1/0 on input line 393.
Package textcomp Info: Setting futs sub-encoding to TS1/4 on input line 394.
Package textcomp Info: Setting futx sub-encoding to TS1/4 on input line 395.
Package textcomp Info: Setting futj sub-encoding to TS1/4 on input line 396.
Package textcomp Info: Setting hlh sub-encoding to TS1/3 on input line 397.
Package textcomp Info: Setting hls sub-encoding to TS1/3 on input line 398.
Package textcomp Info: Setting hlst sub-encoding to TS1/3 on input line 399.
Package textcomp Info: Setting hlct sub-encoding to TS1/5 on input line 400.
Package textcomp Info: Setting hlx sub-encoding to TS1/5 on input line 401.
Package textcomp Info: Setting hlce sub-encoding to TS1/5 on input line 402.
Package textcomp Info: Setting hlcn sub-encoding to TS1/5 on input line 403.
Package textcomp Info: Setting hlcw sub-encoding to TS1/5 on input line 404.
Package textcomp Info: Setting hlcf sub-encoding to TS1/5 on input line 405.
Package textcomp Info: Setting pplx sub-encoding to TS1/3 on input line 406.
Package textcomp Info: Setting pplj sub-encoding to TS1/3 on input line 407.
Package textcomp Info: Setting ptmx sub-encoding to TS1/4 on input line 408.
Package textcomp Info: Setting ptmj sub-encoding to TS1/4 on input line 409.
)
(/opt/local/share/texmf-texlive/tex/latex/l3packages/xtemplate/xtemplate.sty
Package: xtemplate 2017/05/13 L3 Experimental prototype document functions
\l__xtemplate_tmp_dim=\dimen264
\l__xtemplate_tmp_int=\count180
\l__xtemplate_tmp_muskip=\muskip18
\l__xtemplate_tmp_skip=\skip62
)
Package: xfrac 2017/05/13 L3 Experimental split-level fractions
\l__xfrac_slash_box=\box57
\l__xfrac_tmp_box=\box58
\l__xfrac_denominator_bot_sep_dim=\dimen265
\l__xfrac_numerator_bot_sep_dim=\dimen266
\l__xfrac_numerator_top_sep_dim=\dimen267
\l__xfrac_slash_left_sep_dim=\dimen268
\l__xfrac_slash_right_sep_dim=\dimen269
\l__xfrac_slash_left_muskip=\muskip19
\l__xfrac_slash_right_muskip=\muskip20
.................................................
. xtemplate info: "declare-object-type"
. 
. Declaring object type 'xfrac' taking 3 argument(s) on line 80.
.................................................
.................................................
. LaTeX info: "xparse/define-command"
. 
. Defining command \sfrac with sig. 'omom' on line 419.
.................................................
)
(/opt/local/share/texmf-texlive/tex/latex/units/nicefrac.sty
Package: nicefrac 1998/08/04 v0.9b Nice fractions
\L@UnitsRaiseDisplaystyle=\skip63
\L@UnitsRaiseTextstyle=\skip64
\L@UnitsRaiseScriptstyle=\skip65

(/opt/local/share/texmf-texlive/tex/latex/base/ifthen.sty
Package: ifthen 2014/09/29 v1.1c Standard LaTeX ifthen package (DPC)
))
(/opt/local/share/texmf-texlive/tex/latex/koma-script/scrlfile.sty
Package: scrlfile 2017/04/13 v3.23 KOMA-Script package (loading files)

Package scrlfile, 2017/04/13 v3.23 KOMA-Script package (loading files)
                  Copyright (C) Markus Kohm

)
(/opt/local/share/texmf/tex/generic/pgf/libraries/pgflibraryarrows.meta.code.te
x
File: pgflibraryarrows.meta.code.tex 2015/05/13 v3.0.1 (rcs-revision 1.13)
\pgfarrowinset=\dimen270
\pgfarrowlength=\dimen271
\pgfarrowwidth=\dimen272
\pgfarrowlinewidth=\dimen273
)
Package: chemformula 2017/03/23 v4.15e typeset chemical compounds and reactions
 (CN)
\l__chemformula_tmpa_dim=\dimen274
\l__chemformula_tmpb_dim=\dimen275
\l__chemformula_tmpc_dim=\dimen276
\l__chemformula_tmpa_int=\count181
\l__chemformula_tmpb_int=\count182
\l__chemformula_tmpc_int=\count183
\l__chemformula_tmpa_box=\box59
\l__chemformula_tmpb_box=\box60
\l__chemformula_arrow_length_dim=\dimen277
\l__chemformula_arrow_label_height_dim=\dimen278
\l__chemformula_arrow_label_offset_dim=\dimen279
\l__chemformula_arrow_minimum_length_dim=\dimen280
\l__chemformula_arrow_shortage_dim=\dimen281
\l__chemformula_arrow_offset_dim=\dimen282
\l__chemformula_arrow_yshift_dim=\dimen283
\l__chemformula_radical_radius_dim=\dimen284
\l__chemformula_radical_hshift_dim=\dimen285
\l__chemformula_radical_vshift_dim=\dimen286
\l__chemformula_radical_space_dim=\dimen287
\l__chemformula_arrow_head_dim=\dimen288
\l__chemformula_name_dim=\dimen289
\l__chemformula_adduct_space_dim=\dimen290
\l__chemformula_charge_shift_dim=\dimen291
\l__chemformula_subscript_shift_dim=\dimen292
\l__chemformula_superscript_shift_dim=\dimen293
\l__chemformula_subscript_dim=\dimen294
\l__chemformula_superscript_dim=\dimen295
\l__chemformula_bond_dim=\dimen296
\l__chemformula_bond_space_dim=\dimen297
\l__chemformula_elspec_pair_distance_dim=\dimen298
\l__chemformula_elspec_pair_line_length_dim=\dimen299
\l__chemformula_elspec_pair_width_dim=\dimen300
\l__chemformula_kroegervink_positive_radius_dim=\dimen301
\l__chemformula_kroegervink_positive_hshift_dim=\dimen302
\l__chemformula_kroegervink_positive_vshift_dim=\dimen303
\l__chemformula_kroegervink_positive_space_dim=\dimen304
\l__chemformula_stoich_space_skip=\skip66
\l__chemformula_math_space_skip=\skip67
\l__chemformula_count_tokens_int=\count184
\g__chemformula_lewis_int=\count185
\l__chemformula_arrow_arg_i_box=\box61
\l__chemformula_arrow_arg_ii_box=\box62
\l__chemformula_superscript_box=\box63
\l__chemformula_subscript_box=\box64
.................................................
. LaTeX info: "xparse/define-command"
. 
. Defining command \charrow with sig. 'mO{}O{}' on line 823.
.................................................
.................................................
. LaTeX info: "xparse/define-command"
. 
. Defining command \NewChemArrow with sig. 'mm' on line 896.
.................................................
.................................................
. LaTeX info: "xparse/define-command"
. 
. Defining command \DeclareChemArrow with sig. 'mm' on line 904.
.................................................
.................................................
. LaTeX info: "xparse/define-command"
. 
. Defining command \RenewChemArrow with sig. 'mm' on line 911.
.................................................
.................................................
. LaTeX info: "xparse/define-command"
. 
. Defining command \ProvideChemArrow with sig. 'mm' on line 921.
.................................................
.................................................
. LaTeX info: "xparse/define-command"
. 
. Defining command \ShowChemArrow with sig. 'm' on line 931.
.................................................
.................................................
. LaTeX info: "xparse/define-command"
. 
. Defining command \ch with sig. 'O{}m' on line 1176.
.................................................
.................................................
. LaTeX info: "xparse/define-command"
. 
. Defining command \chcpd with sig. 'O{}m' on line 1198.
.................................................
.................................................
. LaTeX info: "xparse/define-command"
. 
. Defining command \chname with sig. 'R(){}R(){}' on line 1276.
.................................................
.................................................
. LaTeX info: "xparse/define-command"
. 
. Defining command \NewChemCompoundProperty with sig. 'mm' on line 1361.
.................................................
.................................................
. LaTeX info: "xparse/define-command"
. 
. Defining command \RenewChemCompoundProperty with sig. 'mm' on line 1364.
.................................................
.................................................
. LaTeX info: "xparse/define-command"
. 
. Defining command \ProvideChemCompoundProperty with sig. 'mm' on line 1367.
.................................................
.................................................
. LaTeX info: "xparse/define-command"
. 
. Defining command \DeclareChemCompoundProperty with sig. 'mm' on line 1370.
.................................................
.................................................
. LaTeX info: "xparse/define-command"
. 
. Defining command \RemoveChemCompoundProperty with sig. 'm' on line 1373.
.................................................
.................................................
. LaTeX info: "xparse/define-command"
. 
. Defining command \NewChemBond with sig. 'mm' on line 1571.
.................................................
.................................................
. LaTeX info: "xparse/define-command"
. 
. Defining command \ProvideChemBond with sig. 'mm' on line 1574.
.................................................
.................................................
. LaTeX info: "xparse/define-command"
. 
. Defining command \DeclareChemBond with sig. 'mm' on line 1577.
.................................................
.................................................
. LaTeX info: "xparse/define-command"
. 
. Defining command \RenewChemBond with sig. 'mm' on line 1580.
.................................................
.................................................
. LaTeX info: "xparse/define-command"
. 
. Defining command \NewChemBondAlias with sig. 'mm' on line 1583.
.................................................
.................................................
. LaTeX info: "xparse/define-command"
. 
. Defining command \DeclareChemBondAlias with sig. 'mm' on line 1586.
.................................................
.................................................
. LaTeX info: "xparse/define-command"
. 
. Defining command \ShowChemBond with sig. 'm' on line 1589.
.................................................
.................................................
. LaTeX info: "xparse/define-command"
. 
. Defining command \bond with sig. 'm' on line 1592.
.................................................
.................................................
. LaTeX info: "xparse/define-command"
. 
. Defining command \chstoich with sig. 'm' on line 2191.
.................................................
\l__chemformula_additions_symbol_space_skip=\skip68
.................................................
. LaTeX info: "xparse/define-command"
. 
. Defining command \NewChemAdditionSymbol with sig. 'mmm' on line 2697.
.................................................
.................................................
. LaTeX info: "xparse/define-command"
. 
. Defining command \ProvideChemAdditionSymbol with sig. 'mmm' on line 2706.
.................................................
.................................................
. LaTeX info: "xparse/define-command"
. 
. Defining command \RenewChemAdditionSymbol with sig. 'mmm' on line 2715.
.................................................
.................................................
. LaTeX info: "xparse/define-command"
. 
. Defining command \DeclareChemAdditionSymbol with sig. 'mmm' on line 2718.
.................................................
\l__chemformula_plus_space_skip=\skip69
\l__chemformula_minus_space_skip=\skip70
.................................................
. LaTeX info: "xparse/define-command"
. 
. Defining command \NewChemSymbol with sig. 'mm' on line 2763.
.................................................
.................................................
. LaTeX info: "xparse/define-command"
. 
. Defining command \ProvideChemSymbol with sig. 'mm' on line 2769.
.................................................
.................................................
. LaTeX info: "xparse/define-command"
. 
. Defining command \RenewChemSymbol with sig. 'mm' on line 2776.
.................................................
.................................................
. LaTeX info: "xparse/define-command"
. 
. Defining command \DeclareChemSymbol with sig. 'mm' on line 2779.
.................................................
.................................................
. LaTeX info: "xparse/define-command"
. 
. Defining command \chlewis with sig. 'O{}mm' on line 3334.
.................................................
.................................................
. LaTeX info: "xparse/define-command"
. 
. Defining command \setchemformula with sig. 'm' on line 3339.
.................................................
) (/opt/local/share/texmf-texlive/tex/latex/amsfonts/amssymb.sty
Package: amssymb 2013/01/14 v3.01 AMS font symbols

(/opt/local/share/texmf-texlive/tex/latex/amsfonts/amsfonts.sty
Package: amsfonts 2013/01/14 v3.01 Basic AMSFonts support
\symAMSa=\mathgroup4
\symAMSb=\mathgroup5
LaTeX Font Info:    Overwriting math alphabet `\mathfrak' in version `bold'
(Font)                  U/euf/m/n --> U/euf/b/n on input line 106.
))
(/opt/local/share/texmf-texlive/tex/latex/base/fontenc.sty
Package: fontenc 2017/04/05 v2.0i Standard LaTeX package

(/opt/local/share/texmf-texlive/tex/latex/base/t1enc.def
File: t1enc.def 2017/04/05 v2.0i Standard LaTeX file
LaTeX Font Info:    Redeclaring font encoding T1 on input line 48.
))
(/opt/local/share/texmf-texlive/tex/latex/base/inputenc.sty
Package: inputenc 2015/03/17 v1.2c Input encoding file
\inpenc@prehook=\toks43
\inpenc@posthook=\toks44

(/opt/local/share/texmf-texlive/tex/latex/base/utf8.def
File: utf8.def 2017/01/28 v1.1t UTF-8 support for inputenc
Now handling font encoding OML ...
... no UTF-8 mapping file for font encoding OML
Now handling font encoding T1 ...
... processing UTF-8 mapping file for font encoding T1

(/opt/local/share/texmf-texlive/tex/latex/base/t1enc.dfu
File: t1enc.dfu 2017/01/28 v1.1t UTF-8 support for inputenc
   defining Unicode char U+00A0 (decimal 160)
   defining Unicode char U+00A1 (decimal 161)
   defining Unicode char U+00A3 (decimal 163)
   defining Unicode char U+00AB (decimal 171)
   defining Unicode char U+00AD (decimal 173)
   defining Unicode char U+00BB (decimal 187)
   defining Unicode char U+00BF (decimal 191)
   defining Unicode char U+00C0 (decimal 192)
   defining Unicode char U+00C1 (decimal 193)
   defining Unicode char U+00C2 (decimal 194)
   defining Unicode char U+00C3 (decimal 195)
   defining Unicode char U+00C4 (decimal 196)
   defining Unicode char U+00C5 (decimal 197)
   defining Unicode char U+00C6 (decimal 198)
   defining Unicode char U+00C7 (decimal 199)
   defining Unicode char U+00C8 (decimal 200)
   defining Unicode char U+00C9 (decimal 201)
   defining Unicode char U+00CA (decimal 202)
   defining Unicode char U+00CB (decimal 203)
   defining Unicode char U+00CC (decimal 204)
   defining Unicode char U+00CD (decimal 205)
   defining Unicode char U+00CE (decimal 206)
   defining Unicode char U+00CF (decimal 207)
   defining Unicode char U+00D0 (decimal 208)
   defining Unicode char U+00D1 (decimal 209)
   defining Unicode char U+00D2 (decimal 210)
   defining Unicode char U+00D3 (decimal 211)
   defining Unicode char U+00D4 (decimal 212)
   defining Unicode char U+00D5 (decimal 213)
   defining Unicode char U+00D6 (decimal 214)
   defining Unicode char U+00D8 (decimal 216)
   defining Unicode char U+00D9 (decimal 217)
   defining Unicode char U+00DA (decimal 218)
   defining Unicode char U+00DB (decimal 219)
   defining Unicode char U+00DC (decimal 220)
   defining Unicode char U+00DD (decimal 221)
   defining Unicode char U+00DE (decimal 222)
   defining Unicode char U+00DF (decimal 223)
   defining Unicode char U+00E0 (decimal 224)
   defining Unicode char U+00E1 (decimal 225)
   defining Unicode char U+00E2 (decimal 226)
   defining Unicode char U+00E3 (decimal 227)
   defining Unicode char U+00E4 (decimal 228)
   defining Unicode char U+00E5 (decimal 229)
   defining Unicode char U+00E6 (decimal 230)
   defining Unicode char U+00E7 (decimal 231)
   defining Unicode char U+00E8 (decimal 232)
   defining Unicode char U+00E9 (decimal 233)
   defining Unicode char U+00EA (decimal 234)
   defining Unicode char U+00EB (decimal 235)
   defining Unicode char U+00EC (decimal 236)
   defining Unicode char U+00ED (decimal 237)
   defining Unicode char U+00EE (decimal 238)
   defining Unicode char U+00EF (decimal 239)
   defining Unicode char U+00F0 (decimal 240)
   defining Unicode char U+00F1 (decimal 241)
   defining Unicode char U+00F2 (decimal 242)
   defining Unicode char U+00F3 (decimal 243)
   defining Unicode char U+00F4 (decimal 244)
   defining Unicode char U+00F5 (decimal 245)
   defining Unicode char U+00F6 (decimal 246)
   defining Unicode char U+00F8 (decimal 248)
   defining Unicode char U+00F9 (decimal 249)
   defining Unicode char U+00FA (decimal 250)
   defining Unicode char U+00FB (decimal 251)
   defining Unicode char U+00FC (decimal 252)
   defining Unicode char U+00FD (decimal 253)
   defining Unicode char U+00FE (decimal 254)
   defining Unicode char U+00FF (decimal 255)
   defining Unicode char U+0100 (decimal 256)
   defining Unicode char U+0101 (decimal 257)
   defining Unicode char U+0102 (decimal 258)
   defining Unicode char U+0103 (decimal 259)
   defining Unicode char U+0104 (decimal 260)
   defining Unicode char U+0105 (decimal 261)
   defining Unicode char U+0106 (decimal 262)
   defining Unicode char U+0107 (decimal 263)
   defining Unicode char U+0108 (decimal 264)
   defining Unicode char U+0109 (decimal 265)
   defining Unicode char U+010A (decimal 266)
   defining Unicode char U+010B (decimal 267)
   defining Unicode char U+010C (decimal 268)
   defining Unicode char U+010D (decimal 269)
   defining Unicode char U+010E (decimal 270)
   defining Unicode char U+010F (decimal 271)
   defining Unicode char U+0110 (decimal 272)
   defining Unicode char U+0111 (decimal 273)
   defining Unicode char U+0112 (decimal 274)
   defining Unicode char U+0113 (decimal 275)
   defining Unicode char U+0114 (decimal 276)
   defining Unicode char U+0115 (decimal 277)
   defining Unicode char U+0116 (decimal 278)
   defining Unicode char U+0117 (decimal 279)
   defining Unicode char U+0118 (decimal 280)
   defining Unicode char U+0119 (decimal 281)
   defining Unicode char U+011A (decimal 282)
   defining Unicode char U+011B (decimal 283)
   defining Unicode char U+011C (decimal 284)
   defining Unicode char U+011D (decimal 285)
   defining Unicode char U+011E (decimal 286)
   defining Unicode char U+011F (decimal 287)
   defining Unicode char U+0120 (decimal 288)
   defining Unicode char U+0121 (decimal 289)
   defining Unicode char U+0122 (decimal 290)
   defining Unicode char U+0123 (decimal 291)
   defining Unicode char U+0124 (decimal 292)
   defining Unicode char U+0125 (decimal 293)
   defining Unicode char U+0128 (decimal 296)
   defining Unicode char U+0129 (decimal 297)
   defining Unicode char U+012A (decimal 298)
   defining Unicode char U+012B (decimal 299)
   defining Unicode char U+012C (decimal 300)
   defining Unicode char U+012D (decimal 301)
   defining Unicode char U+012E (decimal 302)
   defining Unicode char U+012F (decimal 303)
   defining Unicode char U+0130 (decimal 304)
   defining Unicode char U+0131 (decimal 305)
   defining Unicode char U+0132 (decimal 306)
   defining Unicode char U+0133 (decimal 307)
   defining Unicode char U+0134 (decimal 308)
   defining Unicode char U+0135 (decimal 309)
   defining Unicode char U+0136 (decimal 310)
   defining Unicode char U+0137 (decimal 311)
   defining Unicode char U+0139 (decimal 313)
   defining Unicode char U+013A (decimal 314)
   defining Unicode char U+013B (decimal 315)
   defining Unicode char U+013C (decimal 316)
   defining Unicode char U+013D (decimal 317)
   defining Unicode char U+013E (decimal 318)
   defining Unicode char U+0141 (decimal 321)
   defining Unicode char U+0142 (decimal 322)
   defining Unicode char U+0143 (decimal 323)
   defining Unicode char U+0144 (decimal 324)
   defining Unicode char U+0145 (decimal 325)
   defining Unicode char U+0146 (decimal 326)
   defining Unicode char U+0147 (decimal 327)
   defining Unicode char U+0148 (decimal 328)
   defining Unicode char U+014A (decimal 330)
   defining Unicode char U+014B (decimal 331)
   defining Unicode char U+014C (decimal 332)
   defining Unicode char U+014D (decimal 333)
   defining Unicode char U+014E (decimal 334)
   defining Unicode char U+014F (decimal 335)
   defining Unicode char U+0150 (decimal 336)
   defining Unicode char U+0151 (decimal 337)
   defining Unicode char U+0152 (decimal 338)
   defining Unicode char U+0153 (decimal 339)
   defining Unicode char U+0154 (decimal 340)
   defining Unicode char U+0155 (decimal 341)
   defining Unicode char U+0156 (decimal 342)
   defining Unicode char U+0157 (decimal 343)
   defining Unicode char U+0158 (decimal 344)
   defining Unicode char U+0159 (decimal 345)
   defining Unicode char U+015A (decimal 346)
   defining Unicode char U+015B (decimal 347)
   defining Unicode char U+015C (decimal 348)
   defining Unicode char U+015D (decimal 349)
   defining Unicode char U+015E (decimal 350)
   defining Unicode char U+015F (decimal 351)
   defining Unicode char U+0160 (decimal 352)
   defining Unicode char U+0161 (decimal 353)
   defining Unicode char U+0162 (decimal 354)
   defining Unicode char U+0163 (decimal 355)
   defining Unicode char U+0164 (decimal 356)
   defining Unicode char U+0165 (decimal 357)
   defining Unicode char U+0168 (decimal 360)
   defining Unicode char U+0169 (decimal 361)
   defining Unicode char U+016A (decimal 362)
   defining Unicode char U+016B (decimal 363)
   defining Unicode char U+016C (decimal 364)
   defining Unicode char U+016D (decimal 365)
   defining Unicode char U+016E (decimal 366)
   defining Unicode char U+016F (decimal 367)
   defining Unicode char U+0170 (decimal 368)
   defining Unicode char U+0171 (decimal 369)
   defining Unicode char U+0172 (decimal 370)
   defining Unicode char U+0173 (decimal 371)
   defining Unicode char U+0174 (decimal 372)
   defining Unicode char U+0175 (decimal 373)
   defining Unicode char U+0176 (decimal 374)
   defining Unicode char U+0177 (decimal 375)
   defining Unicode char U+0178 (decimal 376)
   defining Unicode char U+0179 (decimal 377)
   defining Unicode char U+017A (decimal 378)
   defining Unicode char U+017B (decimal 379)
   defining Unicode char U+017C (decimal 380)
   defining Unicode char U+017D (decimal 381)
   defining Unicode char U+017E (decimal 382)
   defining Unicode char U+01CD (decimal 461)
   defining Unicode char U+01CE (decimal 462)
   defining Unicode char U+01CF (decimal 463)
   defining Unicode char U+01D0 (decimal 464)
   defining Unicode char U+01D1 (decimal 465)
   defining Unicode char U+01D2 (decimal 466)
   defining Unicode char U+01D3 (decimal 467)
   defining Unicode char U+01D4 (decimal 468)
   defining Unicode char U+01E2 (decimal 482)
   defining Unicode char U+01E3 (decimal 483)
   defining Unicode char U+01E6 (decimal 486)
   defining Unicode char U+01E7 (decimal 487)
   defining Unicode char U+01E8 (decimal 488)
   defining Unicode char U+01E9 (decimal 489)
   defining Unicode char U+01EA (decimal 490)
   defining Unicode char U+01EB (decimal 491)
   defining Unicode char U+01F0 (decimal 496)
   defining Unicode char U+01F4 (decimal 500)
   defining Unicode char U+01F5 (decimal 501)
   defining Unicode char U+0218 (decimal 536)
   defining Unicode char U+0219 (decimal 537)
   defining Unicode char U+021A (decimal 538)
   defining Unicode char U+021B (decimal 539)
   defining Unicode char U+0232 (decimal 562)
   defining Unicode char U+0233 (decimal 563)
   defining Unicode char U+1E02 (decimal 7682)
   defining Unicode char U+1E03 (decimal 7683)
   defining Unicode char U+200C (decimal 8204)
   defining Unicode char U+2010 (decimal 8208)
   defining Unicode char U+2011 (decimal 8209)
   defining Unicode char U+2012 (decimal 8210)
   defining Unicode char U+2013 (decimal 8211)
   defining Unicode char U+2014 (decimal 8212)
   defining Unicode char U+2015 (decimal 8213)
   defining Unicode char U+2018 (decimal 8216)
   defining Unicode char U+2019 (decimal 8217)
   defining Unicode char U+201A (decimal 8218)
   defining Unicode char U+201C (decimal 8220)
   defining Unicode char U+201D (decimal 8221)
   defining Unicode char U+201E (decimal 8222)
   defining Unicode char U+2030 (decimal 8240)
   defining Unicode char U+2031 (decimal 8241)
   defining Unicode char U+2039 (decimal 8249)
   defining Unicode char U+203A (decimal 8250)
   defining Unicode char U+2423 (decimal 9251)
   defining Unicode char U+1E20 (decimal 7712)
   defining Unicode char U+1E21 (decimal 7713)
)
Now handling font encoding OT1 ...
... processing UTF-8 mapping file for font encoding OT1

(/opt/local/share/texmf-texlive/tex/latex/base/ot1enc.dfu
File: ot1enc.dfu 2017/01/28 v1.1t UTF-8 support for inputenc
   defining Unicode char U+00A0 (decimal 160)
   defining Unicode char U+00A1 (decimal 161)
   defining Unicode char U+00A3 (decimal 163)
   defining Unicode char U+00AD (decimal 173)
   defining Unicode char U+00B8 (decimal 184)
   defining Unicode char U+00BF (decimal 191)
   defining Unicode char U+00C5 (decimal 197)
   defining Unicode char U+00C6 (decimal 198)
   defining Unicode char U+00D8 (decimal 216)
   defining Unicode char U+00DF (decimal 223)
   defining Unicode char U+00E6 (decimal 230)
   defining Unicode char U+00EC (decimal 236)
   defining Unicode char U+00ED (decimal 237)
   defining Unicode char U+00EE (decimal 238)
   defining Unicode char U+00EF (decimal 239)
   defining Unicode char U+00F8 (decimal 248)
   defining Unicode char U+0131 (decimal 305)
   defining Unicode char U+0141 (decimal 321)
   defining Unicode char U+0142 (decimal 322)
   defining Unicode char U+0152 (decimal 338)
   defining Unicode char U+0153 (decimal 339)
   defining Unicode char U+0174 (decimal 372)
   defining Unicode char U+0175 (decimal 373)
   defining Unicode char U+0176 (decimal 374)
   defining Unicode char U+0177 (decimal 375)
   defining Unicode char U+0218 (decimal 536)
   defining Unicode char U+0219 (decimal 537)
   defining Unicode char U+021A (decimal 538)
   defining Unicode char U+021B (decimal 539)
   defining Unicode char U+2013 (decimal 8211)
   defining Unicode char U+2014 (decimal 8212)
   defining Unicode char U+2018 (decimal 8216)
   defining Unicode char U+2019 (decimal 8217)
   defining Unicode char U+201C (decimal 8220)
   defining Unicode char U+201D (decimal 8221)
)
Now handling font encoding OMS ...
... processing UTF-8 mapping file for font encoding OMS

(/opt/local/share/texmf-texlive/tex/latex/base/omsenc.dfu
File: omsenc.dfu 2017/01/28 v1.1t UTF-8 support for inputenc
   defining Unicode char U+00A7 (decimal 167)
   defining Unicode char U+00B6 (decimal 182)
   defining Unicode char U+00B7 (decimal 183)
   defining Unicode char U+2020 (decimal 8224)
   defining Unicode char U+2021 (decimal 8225)
   defining Unicode char U+2022 (decimal 8226)
)
Now handling font encoding OMX ...
... no UTF-8 mapping file for font encoding OMX
Now handling font encoding U ...
... no UTF-8 mapping file for font encoding U
Now handling font encoding TS1 ...
... processing UTF-8 mapping file for font encoding TS1

(/opt/local/share/texmf-texlive/tex/latex/base/ts1enc.dfu
File: ts1enc.dfu 2017/01/28 v1.1t UTF-8 support for inputenc
   defining Unicode char U+00A2 (decimal 162)
   defining Unicode char U+00A3 (decimal 163)
   defining Unicode char U+00A4 (decimal 164)
   defining Unicode char U+00A5 (decimal 165)
   defining Unicode char U+00A6 (decimal 166)
   defining Unicode char U+00A7 (decimal 167)
   defining Unicode char U+00A8 (decimal 168)
   defining Unicode char U+00A9 (decimal 169)
   defining Unicode char U+00AA (decimal 170)
   defining Unicode char U+00AC (decimal 172)
   defining Unicode char U+00AE (decimal 174)
   defining Unicode char U+00AF (decimal 175)
   defining Unicode char U+00B0 (decimal 176)
   defining Unicode char U+00B1 (decimal 177)
   defining Unicode char U+00B2 (decimal 178)
   defining Unicode char U+00B3 (decimal 179)
   defining Unicode char U+00B4 (decimal 180)
   defining Unicode char U+00B5 (decimal 181)
   defining Unicode char U+00B6 (decimal 182)
   defining Unicode char U+00B7 (decimal 183)
   defining Unicode char U+00B9 (decimal 185)
   defining Unicode char U+00BA (decimal 186)
   defining Unicode char U+00BC (decimal 188)
   defining Unicode char U+00BD (decimal 189)
   defining Unicode char U+00BE (decimal 190)
   defining Unicode char U+00D7 (decimal 215)
   defining Unicode char U+00F7 (decimal 247)
   defining Unicode char U+0192 (decimal 402)
   defining Unicode char U+02C7 (decimal 711)
   defining Unicode char U+02D8 (decimal 728)
   defining Unicode char U+02DD (decimal 733)
   defining Unicode char U+0E3F (decimal 3647)
   defining Unicode char U+2016 (decimal 8214)
   defining Unicode char U+2020 (decimal 8224)
   defining Unicode char U+2021 (decimal 8225)
   defining Unicode char U+2022 (decimal 8226)
   defining Unicode char U+2030 (decimal 8240)
   defining Unicode char U+2031 (decimal 8241)
   defining Unicode char U+203B (decimal 8251)
   defining Unicode char U+203D (decimal 8253)
   defining Unicode char U+2044 (decimal 8260)
   defining Unicode char U+204E (decimal 8270)
   defining Unicode char U+2052 (decimal 8274)
   defining Unicode char U+20A1 (decimal 8353)
   defining Unicode char U+20A4 (decimal 8356)
   defining Unicode char U+20A6 (decimal 8358)
   defining Unicode char U+20A9 (decimal 8361)
   defining Unicode char U+20AB (decimal 8363)
   defining Unicode char U+20AC (decimal 8364)
   defining Unicode char U+20B1 (decimal 8369)
   defining Unicode char U+2103 (decimal 8451)
   defining Unicode char U+2116 (decimal 8470)
   defining Unicode char U+2117 (decimal 8471)
   defining Unicode char U+211E (decimal 8478)
   defining Unicode char U+2120 (decimal 8480)
   defining Unicode char U+2122 (decimal 8482)
   defining Unicode char U+2126 (decimal 8486)
   defining Unicode char U+2127 (decimal 8487)
   defining Unicode char U+212E (decimal 8494)
   defining Unicode char U+2190 (decimal 8592)
   defining Unicode char U+2191 (decimal 8593)
   defining Unicode char U+2192 (decimal 8594)
   defining Unicode char U+2193 (decimal 8595)
   defining Unicode char U+2329 (decimal 9001)
   defining Unicode char U+232A (decimal 9002)
   defining Unicode char U+2422 (decimal 9250)
   defining Unicode char U+25E6 (decimal 9702)
   defining Unicode char U+25EF (decimal 9711)
   defining Unicode char U+266A (decimal 9834)
)
   defining Unicode char U+00A9 (decimal 169)
   defining Unicode char U+00AA (decimal 170)
   defining Unicode char U+00AE (decimal 174)
   defining Unicode char U+00BA (decimal 186)
   defining Unicode char U+02C6 (decimal 710)
   defining Unicode char U+02DC (decimal 732)
   defining Unicode char U+200C (decimal 8204)
   defining Unicode char U+2026 (decimal 8230)
   defining Unicode char U+2122 (decimal 8482)
   defining Unicode char U+2423 (decimal 9251)
))
(/opt/local/share/texmf-texlive/tex/latex/changes/changes.sty
Package: changes 2015/04/27 v2.0.4 changes package

*** changes package 2015/04/27 v2.0.4 ***
(/opt/local/share/texmf-texlive/tex/latex/xifthen/xifthen.sty
Package: xifthen 2015/11/05 v1.4.0 Extended ifthen features

(/opt/local/share/texmf-texlive/tex/latex/tools/calc.sty
Package: calc 2014/10/28 v4.3 Infix arithmetic (KKT,FJ)
\calc@Acount=\count186
\calc@Bcount=\count187
\calc@Adimen=\dimen305
\calc@Bdimen=\dimen306
\calc@Askip=\skip71
\calc@Bskip=\skip72
LaTeX Info: Redefining \setlength on input line 80.
LaTeX Info: Redefining \addtolength on input line 81.
\calc@Ccount=\count188
\calc@Cskip=\skip73
)
(/opt/local/share/texmf-texlive/tex/latex/ifmtarg/ifmtarg.sty
Package: ifmtarg 2009/09/02 v1.2a check for an empty argument
))
changes-option 'final'
(/opt/local/share/texmf-texlive/tex/latex/oberdiek/pdfcolmk.sty
Package: pdfcolmk 2016/05/16 v1.3 Color support for pdfTeX via marks (HO)
Package pdfcolmk Info: The color stack of pdfTeX >= 1.40 is used. Therefore
(pdfcolmk)             this package is not necessary and not loaded.
)
(/opt/local/share/texmf-texlive/tex/generic/ulem/ulem.sty
\UL@box=\box65
\UL@hyphenbox=\box66
\UL@skip=\skip74
\UL@hook=\toks45
\UL@height=\dimen307
\UL@pe=\count189
\UL@pixel=\dimen308
\ULC@box=\box67
Package: ulem 2012/05/18
\ULdepth=\dimen309
)
\c@Changes@AuthorCount=\count190
\c@Changes@Author=\count191
\c@Changes@AddCount=\count192
\c@Changes@DeleteCount=\count193
\c@Changes@ReplaceCount=\count194

(/opt/local/share/texmf-texlive/tex/latex/truncate/truncate.sty
Package: truncate 2001/08/20  ver 3.6
\@Trunc@RestHyph=\toks46
)
\Changes@Len@summ=\skip75
)
(/opt/local/share/texmf-texlive/tex/latex/tools/tabularx.sty
Package: tabularx 2016/02/03 v2.11 `tabularx' package (DPC)

(/opt/local/share/texmf-texlive/tex/latex/tools/array.sty
Package: array 2016/10/06 v2.4d Tabular extension package (FMi)
\col@sep=\dimen310
\extrarowheight=\dimen311
\NC@list=\toks47
\extratabsurround=\skip76
\backup@length=\skip77
)
\TX@col@width=\dimen312
\TX@old@table=\dimen313
\TX@old@col=\dimen314
\TX@target=\dimen315
\TX@delta=\dimen316
\TX@cols=\count195
\TX@ftn=\toks48
)
(/opt/local/share/texmf-texlive/tex/latex/graphics/rotating.sty
Package: rotating 2016/08/11 v2.16d rotated objects in LaTeX
\c@r@tfl@t=\count196
\rotFPtop=\skip78
\rotFPbot=\skip79
\rot@float@box=\box68
\rot@mess@toks=\toks49
)
(./general/nofloat.sty)
(/opt/local/share/texmf-texlive/tex/latex/caption/subcaption.sty
Package: subcaption 2016/05/22 v1.1-161 Sub-captions (AR)
\c@subfigure=\count197
\c@subtable=\count198
)
(/opt/local/share/texmf-texlive/tex/latex/colortbl/colortbl.sty
Package: colortbl 2012/02/13 v1.0a Color table columns (DPC)
\everycr=\toks50
\minrowclearance=\skip80
)
(/opt/local/share/texmf-texlive/tex/latex/placeins/placeins.sty
Package: placeins 2005/04/18  v 2.2
)
(/opt/local/share/texmf-texlive/tex/latex/ltablex/ltablex.sty
Package: ltablex 2014/08/13 v1.1 Modified tabularx

(/opt/local/share/texmf-texlive/tex/latex/tools/longtable.sty
Package: longtable 2014/10/28 v4.11 Multi-page Table package (DPC)
\LTleft=\skip81
\LTright=\skip82
\LTpre=\skip83
\LTpost=\skip84
\LTchunksize=\count199
\LTcapwidth=\dimen317
\LT@head=\box69
\LT@firsthead=\box70
\LT@foot=\box71
\LT@lastfoot=\box72
\LT@cols=\count266
\LT@rows=\count267
\c@LT@tables=\count268
\c@LT@chunks=\count269
\LT@p@ftn=\toks51
))
(/opt/local/share/texmf-texlive/tex/latex/hyperref/hyperref.sty
Package: hyperref 2017/03/14 v6.85a Hypertext links for LaTeX

(/opt/local/share/texmf-texlive/tex/generic/oberdiek/hobsub-hyperref.sty
Package: hobsub-hyperref 2016/05/16 v1.14 Bundle oberdiek, subset hyperref (HO)


(/opt/local/share/texmf-texlive/tex/generic/oberdiek/hobsub-generic.sty
Package: hobsub-generic 2016/05/16 v1.14 Bundle oberdiek, subset generic (HO)
Package: hobsub 2016/05/16 v1.14 Construct package bundles (HO)
Package hobsub Info: Skipping package `infwarerr' (already loaded).
Package hobsub Info: Skipping package `ltxcmds' (already loaded).
Package: ifluatex 2016/05/16 v1.4 Provides the ifluatex switch (HO)
Package ifluatex Info: LuaTeX not detected.
Package hobsub Info: Skipping package `ifvtex' (already loaded).
Package: intcalc 2016/05/16 v1.2 Expandable calculations with integers (HO)
Package hobsub Info: Skipping package `ifpdf' (already loaded).
Package: etexcmds 2016/05/16 v1.6 Avoid name clashes with e-TeX commands (HO)
Package etexcmds Info: Could not find \expanded.
(etexcmds)             That can mean that you are not using pdfTeX 1.50 or
(etexcmds)             that some package has redefined \expanded.
(etexcmds)             In the latter case, load this package earlier.
Package: kvsetkeys 2016/05/16 v1.17 Key value parser (HO)
Package: kvdefinekeys 2016/05/16 v1.4 Define keys (HO)
Package: pdftexcmds 2017/03/19 v0.25 Utility functions of pdfTeX for LuaTeX (HO
)
Package pdftexcmds Info: LuaTeX not detected.
Package pdftexcmds Info: \pdf@primitive is available.
Package pdftexcmds Info: \pdf@ifprimitive is available.
Package pdftexcmds Info: \pdfdraftmode found.
Package: pdfescape 2016/05/16 v1.14 Implements pdfTeX's escape features (HO)
Package: bigintcalc 2016/05/16 v1.4 Expandable calculations on big integers (HO
)
Package: bitset 2016/05/16 v1.2 Handle bit-vector datatype (HO)
Package: uniquecounter 2016/05/16 v1.3 Provide unlimited unique counter (HO)
)
Package hobsub Info: Skipping package `hobsub' (already loaded).
Package: letltxmacro 2016/05/16 v1.5 Let assignment for LaTeX macros (HO)
Package: hopatch 2016/05/16 v1.3 Wrapper for package hooks (HO)
Package: xcolor-patch 2016/05/16 xcolor patch
Package: atveryend 2016/05/16 v1.9 Hooks at the very end of document (HO)
Package atveryend Info: \enddocument detected (standard20110627).
Package: atbegshi 2016/06/09 v1.18 At begin shipout hook (HO)
Package: refcount 2016/05/16 v3.5 Data extraction from label references (HO)
Package: hycolor 2016/05/16 v1.8 Color options for hyperref/bookmark (HO)
)
(/opt/local/share/texmf-texlive/tex/latex/oberdiek/auxhook.sty
Package: auxhook 2016/05/16 v1.4 Hooks for auxiliary files (HO)
)
(/opt/local/share/texmf-texlive/tex/latex/oberdiek/kvoptions.sty
Package: kvoptions 2016/05/16 v3.12 Key value format for package options (HO)
)
\@linkdim=\dimen318
\Hy@linkcounter=\count270
\Hy@pagecounter=\count271

(/opt/local/share/texmf-texlive/tex/latex/hyperref/pd1enc.def
File: pd1enc.def 2017/03/14 v6.85a Hyperref: PDFDocEncoding definition (HO)
Now handling font encoding PD1 ...
... no UTF-8 mapping file for font encoding PD1
)
\Hy@SavedSpaceFactor=\count272

(/opt/local/share/texmf-texlive/tex/latex/latexconfig/hyperref.cfg
File: hyperref.cfg 2002/06/06 v1.2 hyperref configuration of TeXLive
)
Package hyperref Info: Option `colorlinks' set `true' on input line 4374.
Package hyperref Info: Hyper figures OFF on input line 4498.
Package hyperref Info: Link nesting OFF on input line 4503.
Package hyperref Info: Hyper index ON on input line 4506.
Package hyperref Info: Plain pages OFF on input line 4513.
Package hyperref Info: Backreferencing OFF on input line 4518.
Package hyperref Info: Implicit mode ON; LaTeX internals redefined.
Package hyperref Info: Bookmarks ON on input line 4751.
\c@Hy@tempcnt=\count273
LaTeX Info: Redefining \url on input line 5104.
\XeTeXLinkMargin=\dimen319
\Fld@menulength=\count274
\Field@Width=\dimen320
\Fld@charsize=\dimen321
Package hyperref Info: Hyper figures OFF on input line 6358.
Package hyperref Info: Link nesting OFF on input line 6363.
Package hyperref Info: Hyper index ON on input line 6366.
Package hyperref Info: backreferencing OFF on input line 6373.
Package hyperref Info: Link coloring ON on input line 6376.
Package hyperref Info: Link coloring with OCG OFF on input line 6383.
Package hyperref Info: PDF/A mode OFF on input line 6388.
LaTeX Info: Redefining \ref on input line 6428.
LaTeX Info: Redefining \pageref on input line 6432.
\Hy@abspage=\count275
\c@Item=\count276
\c@Hfootnote=\count277
)

Package hyperref Message: Driver (autodetected): hpdftex.

(/opt/local/share/texmf-texlive/tex/latex/hyperref/hpdftex.def
File: hpdftex.def 2017/03/14 v6.85a Hyperref driver for pdfTeX
\Fld@listcount=\count278
\c@bookmark@seq@number=\count279

(/opt/local/share/texmf-texlive/tex/latex/oberdiek/rerunfilecheck.sty
Package: rerunfilecheck 2016/05/16 v1.8 Rerun checks for auxiliary files (HO)
Package uniquecounter Info: New unique counter `rerunfilecheck' on input line 2
82.
)
\Hy@SectionHShift=\skip85
)
(/opt/local/share/texmf-texlive/tex/latex/bezos/accents.sty
Package: accents 2006/05/12 v1.3 Math Accent Tools
\cc@skew=\dimen322
\cc@wd=\dimen323
\cc@code=\count280
\cc@group=\count281
\cc@skewchar=\count282
)

LaTeX Warning: Unused global option(s):
    [8pt].

(./main_article.aux)
\openout1 = `main_article.aux'.

LaTeX Font Info:    Checking defaults for OML/cmm/m/it on input line 157.
LaTeX Font Info:    ... okay on input line 157.
LaTeX Font Info:    Checking defaults for T1/cmr/m/n on input line 157.
LaTeX Font Info:    ... okay on input line 157.
LaTeX Font Info:    Checking defaults for OT1/cmr/m/n on input line 157.
LaTeX Font Info:    ... okay on input line 157.
LaTeX Font Info:    Checking defaults for OMS/cmsy/m/n on input line 157.
LaTeX Font Info:    ... okay on input line 157.
LaTeX Font Info:    Checking defaults for OMX/cmex/m/n on input line 157.
LaTeX Font Info:    ... okay on input line 157.
LaTeX Font Info:    Checking defaults for U/cmr/m/n on input line 157.
LaTeX Font Info:    ... okay on input line 157.
LaTeX Font Info:    Checking defaults for TS1/cmr/m/n on input line 157.
LaTeX Font Info:    Try loading font information for TS1+cmr on input line 157.

 (/opt/local/share/texmf-texlive/tex/latex/base/ts1cmr.fd
File: ts1cmr.fd 2014/09/29 v2.5h Standard LaTeX font definitions
)
LaTeX Font Info:    ... okay on input line 157.
LaTeX Font Info:    Checking defaults for PD1/pdf/m/n on input line 157.
LaTeX Font Info:    ... okay on input line 157.
\openout3 = `acs-main_article.bib'.


*geometry* driver: auto-detecting
*geometry* detected driver: pdftex
*geometry* verbose mode - [ preamble ] result:
* driver: pdftex
* paper: <default>
* layout: <same size as paper>
* layoutoffset:(h,v)=(0.0pt,0.0pt)
* modes: 
* h-part:(L,W,R)=(72.2698pt, 469.75539pt, 72.2698pt)
* v-part:(T,H,B)=(72.2698pt, 650.43037pt, 72.2698pt)
* \paperwidth=614.295pt
* \paperheight=794.96999pt
* \textwidth=469.75539pt
* \textheight=650.43037pt
* \oddsidemargin=-0.00018pt
* \evensidemargin=-0.00018pt
* \topmargin=-37.00018pt
* \headheight=12.0pt
* \headsep=25.0pt
* \topskip=12.0pt
* \footskip=30.0pt
* \marginparwidth=44.0pt
* \marginparsep=10.0pt
* \columnsep=10.0pt
* \skip\footins=10.8pt plus 4.0pt minus 2.0pt
* \hoffset=0.0pt
* \voffset=0.0pt
* \mag=1000
* \@twocolumnfalse
* \@twosidefalse
* \@mparswitchfalse
* \@reversemarginfalse
* (1in=72.27pt=25.4mm, 1cm=28.453pt)

Package caption Info: Begin \AtBeginDocument code.
Package caption Info: float package is loaded.
Package caption Info: hyperref package is loaded.
Package caption Info: longtable package is loaded.
(/opt/local/share/texmf-texlive/tex/latex/caption/ltcaption.sty
Package: ltcaption 2013/06/09 v1.4-94 longtable captions (AR)
)
Package caption Info: rotating package is loaded.
Package caption Info: End \AtBeginDocument code.

(/opt/local/share/texmf-texlive/tex/context/base/mkii/supp-pdf.mkii
[Loading MPS to PDF converter (version 2006.09.02).]
\scratchcounter=\count283
\scratchdimen=\dimen324
\scratchbox=\box73
\nofMPsegments=\count284
\nofMParguments=\count285
\everyMPshowfont=\toks52
\MPscratchCnt=\count286
\MPscratchDim=\dimen325
\MPnumerator=\count287
\makeMPintoPDFobject=\count288
\everyMPtoPDFconversion=\toks53
) (/opt/local/share/texmf-texlive/tex/latex/oberdiek/epstopdf-base.sty
Package: epstopdf-base 2016/05/15 v2.6 Base part for package epstopdf

(/opt/local/share/texmf-texlive/tex/latex/oberdiek/grfext.sty
Package: grfext 2016/05/16 v1.2 Manage graphics extensions (HO)
)
Package epstopdf-base Info: Redefining graphics rule for `.eps' on input line 4
38.
Package grfext Info: Graphics extension search list:
(grfext)             [.png,.pdf,.jpg,.mps,.jpeg,.jbig2,.jb2,.PNG,.PDF,.JPG,.JPE
G,.JBIG2,.JB2,.eps]
(grfext)             \AppendGraphicsExtensions on input line 456.

(/opt/local/share/texmf-texlive/tex/latex/latexconfig/epstopdf-sys.cfg
File: epstopdf-sys.cfg 2010/07/13 v1.3 Configuration of (r)epstopdf for TeX Liv
e
))
ABD: EveryShipout initializing macros
\AtBeginShipoutBox=\box74
Package hyperref Info: Link coloring ON on input line 157.

(/opt/local/share/texmf-texlive/tex/latex/hyperref/nameref.sty
Package: nameref 2016/05/21 v2.44 Cross-referencing by name of section

(/opt/local/share/texmf-texlive/tex/generic/oberdiek/gettitlestring.sty
Package: gettitlestring 2016/05/16 v1.5 Cleanup title references (HO)
)
\c@section@level=\count289
)
LaTeX Info: Redefining \ref on input line 157.
LaTeX Info: Redefining \pageref on input line 157.
LaTeX Info: Redefining \nameref on input line 157.

(./main_article.out) (./main_article.out)
\@outlinefile=\write5
\openout5 = `main_article.out'.

LaTeX Font Info:    Try loading font information for T1+cmss on input line 158.


(/opt/local/share/texmf-texlive/tex/latex/base/t1cmss.fd
File: t1cmss.fd 2014/09/29 v2.5h Standard LaTeX font definitions
)
LaTeX Font Info:    Try loading font information for U+msa on input line 158.

(/opt/local/share/texmf-texlive/tex/latex/amsfonts/umsa.fd
File: umsa.fd 2013/01/14 v3.01 AMS symbols A
)
LaTeX Font Info:    Try loading font information for U+msb on input line 158.

(/opt/local/share/texmf-texlive/tex/latex/amsfonts/umsb.fd
File: umsb.fd 2013/01/14 v3.01 AMS symbols B
) [1

{/opt/local/var/db/texmf/fonts/map/pdftex/updmap/pdftex.map}] (./SI_table_of_co
ntents.tex)
Underfull \hbox (badness 10000) in paragraph at lines 6--220

 []

(./_additional_data_results_pyrazine_crystals_NEW.tex [2]

Package caption Warning: The option `hypcap=true' will be ignored for this
(caption)                particular \caption on input line 12.
See the caption package documentation for explanation.

<PICTURES/Pyrazine_pic.png, id=50, 1175.89313pt x 444.15938pt>
File: PICTURES/Pyrazine_pic.png Graphic file (type png)

<use PICTURES/Pyrazine_pic.png>
Package pdftex.def Info: PICTURES/Pyrazine_pic.png used on input line 66.
(pdftex.def)             Requested size: 281.8561pt x 106.4581pt.


Package caption Warning: The option `hypcap=true' will be ignored for this
(caption)                particular \caption on input line 72.
See the caption package documentation for explanation.

[3] [4 <./PICTURES/Pyrazine_pic.png>]
(./_additional_data_results_pyrazine_NEW.tex
<PICTURES/bands_pyrazine_final_graph_zoom_in_NEW_with_xtbshift_for_SI.pdf, id=6
5, 763.48518pt x 787.09683pt>
File: PICTURES/bands_pyrazine_final_graph_zoom_in_NEW_with_xtbshift_for_SI.pdf 
Graphic file (type pdf)

<use PICTURES/bands_pyrazine_final_graph_zoom_in_NEW_with_xtbshift_for_SI.pdf>
Package pdftex.def Info: PICTURES/bands_pyrazine_final_graph_zoom_in_NEW_with_x
tbshift_for_SI.pdf used on input line 11.
(pdftex.def)             Requested size: 220.7856pt x 227.61569pt.


Package caption Warning: The option `hypcap=true' will be ignored for this
(caption)                particular \caption on input line 17.
See the caption package documentation for explanation.

[5 <./PICTURES/bands_pyrazine_final_graph_zoom_in_NEW_with_xtbshift_for_SI.pdf>
]
<PICTURES/population_pyrazine_turbo_b3lyp_def2tzvp_with_adiabatic_population_fi
t_2.pdf, id=141, 773.02081pt x 811.23389pt>
File: PICTURES/population_pyrazine_turbo_b3lyp_def2tzvp_with_adiabatic_populati
on_fit_2.pdf Graphic file (type pdf)

<use PICTURES/population_pyrazine_turbo_b3lyp_def2tzvp_with_adiabatic_populatio
n_fit_2.pdf>
Package pdftex.def Info: PICTURES/population_pyrazine_turbo_b3lyp_def2tzvp_with
_adiabatic_population_fit_2.pdf used on input line 31.
(pdftex.def)             Requested size: 234.87769pt x 246.47902pt.

<PICTURES/population_pyrazine_b3lyp_def2tzvp_with_adiabatic_population_NEW_LDOD
_overlap_fit_2.pdf, id=142, 773.02081pt x 811.23389pt>
File: PICTURES/population_pyrazine_b3lyp_def2tzvp_with_adiabatic_population_NEW
_LDOD_overlap_fit_2.pdf Graphic file (type pdf)

<use PICTURES/population_pyrazine_b3lyp_def2tzvp_with_adiabatic_population_NEW_
LDOD_overlap_fit_2.pdf>
Package pdftex.def Info: PICTURES/population_pyrazine_b3lyp_def2tzvp_with_adiab
atic_population_NEW_LDOD_overlap_fit_2.pdf used on input line 35.
(pdftex.def)             Requested size: 234.87769pt x 246.47902pt.

<PICTURES/population_pyrazine_pbe_molopt_tzvp_with_adiabatic_population_DZVP_sT
DA_OD_NEWcorrect_from_state_4_fit_2.pdf, id=143, 773.02081pt x 811.23389pt>
File: PICTURES/population_pyrazine_pbe_molopt_tzvp_with_adiabatic_population_DZ
VP_sTDA_OD_NEWcorrect_from_state_4_fit_2.pdf Graphic file (type pdf)

<use PICTURES/population_pyrazine_pbe_molopt_tzvp_with_adiabatic_population_DZV
P_sTDA_OD_NEWcorrect_from_state_4_fit_2.pdf>
Package pdftex.def Info: PICTURES/population_pyrazine_pbe_molopt_tzvp_with_adia
batic_population_DZVP_sTDA_OD_NEWcorrect_from_state_4_fit_2.pdf used on input l
ine 40.
(pdftex.def)             Requested size: 234.87769pt x 246.47902pt.


Package caption Warning: The option `hypcap=true' will be ignored for this
(caption)                particular \caption on input line 50.
See the caption package documentation for explanation.


Overfull \hbox (2.61047pt too wide) in paragraph at lines 30--50
[][] []
 []

[6 <./PICTURES/population_pyrazine_turbo_b3lyp_def2tzvp_with_adiabatic_populati
on_fit_2.pdf> <./PICTURES/population_pyrazine_b3lyp_def2tzvp_with_adiabatic_pop
ulation_NEW_LDOD_overlap_fit_2.pdf> <./PICTURES/population_pyrazine_pbe_molopt_
tzvp_with_adiabatic_population_DZVP_sTDA_OD_NEWcorrect_from_state_4_fit_2.pdf>]
)
<PICTURES/Couplings_pyrazine_crystal_OD_vs_BA_traj3_final_S1_S2.pdf, id=293, 84
3.97339pt x 811.23389pt>
File: PICTURES/Couplings_pyrazine_crystal_OD_vs_BA_traj3_final_S1_S2.pdf Graphi
c file (type pdf)

<use PICTURES/Couplings_pyrazine_crystal_OD_vs_BA_traj3_final_S1_S2.pdf>
Package pdftex.def Info: PICTURES/Couplings_pyrazine_crystal_OD_vs_BA_traj3_fin
al_S1_S2.pdf used on input line 84.
(pdftex.def)             Requested size: 225.48058pt x 216.73369pt.

<PICTURES/Couplings_pyrazine_crystal_OD_vs_BA_traj3_final_S2_S3.pdf, id=294, 84
3.97339pt x 811.23389pt>
File: PICTURES/Couplings_pyrazine_crystal_OD_vs_BA_traj3_final_S2_S3.pdf Graphi
c file (type pdf)

<use PICTURES/Couplings_pyrazine_crystal_OD_vs_BA_traj3_final_S2_S3.pdf>
Package pdftex.def Info: PICTURES/Couplings_pyrazine_crystal_OD_vs_BA_traj3_fin
al_S2_S3.pdf used on input line 88.
(pdftex.def)             Requested size: 225.48058pt x 216.73369pt.


Package caption Warning: The option `hypcap=true' will be ignored for this
(caption)                particular \caption on input line 94.
See the caption package documentation for explanation.

[7 <./PICTURES/Couplings_pyrazine_crystal_OD_vs_BA_traj3_final_S1_S2.pdf> <./PI
CTURES/Couplings_pyrazine_crystal_OD_vs_BA_traj3_final_S2_S3.pdf>]
<PICTURES/population_pyrazine_pbe_crystal_molopt_dzvp_with_adiabatic_population
_BA_modified_NEW_coupling_strength_of_005.pdf, id=418, 773.02081pt x 811.23389p
t>
File: PICTURES/population_pyrazine_pbe_crystal_molopt_dzvp_with_adiabatic_popul
ation_BA_modified_NEW_coupling_strength_of_005.pdf Graphic file (type pdf)

<use PICTURES/population_pyrazine_pbe_crystal_molopt_dzvp_with_adiabatic_popula
tion_BA_modified_NEW_coupling_strength_of_005.pdf>
Package pdftex.def Info: PICTURES/population_pyrazine_pbe_crystal_molopt_dzvp_w
ith_adiabatic_population_BA_modified_NEW_coupling_strength_of_005.pdf used on i
nput line 101.
(pdftex.def)             Requested size: 234.87769pt x 246.47902pt.

<PICTURES/population_pyrazine_pbe_crystal_molopt_dzvp_with_adiabatic_population
_BA_modified_NEW_coupling_strength_of_02.pdf, id=419, 773.02081pt x 811.23389pt
>
File: PICTURES/population_pyrazine_pbe_crystal_molopt_dzvp_with_adiabatic_popul
ation_BA_modified_NEW_coupling_strength_of_02.pdf Graphic file (type pdf)

<use PICTURES/population_pyrazine_pbe_crystal_molopt_dzvp_with_adiabatic_popula
tion_BA_modified_NEW_coupling_strength_of_02.pdf>
Package pdftex.def Info: PICTURES/population_pyrazine_pbe_crystal_molopt_dzvp_w
ith_adiabatic_population_BA_modified_NEW_coupling_strength_of_02.pdf used on in
put line 104.
(pdftex.def)             Requested size: 234.87769pt x 246.47902pt.

<PICTURES/population_pyrazine_pbe_crystal_molopt_dzvp_with_adiabatic_population
_BA_modified_NEW_coupling_strength_of_10.pdf, id=420, 773.02081pt x 811.23389pt
>
File: PICTURES/population_pyrazine_pbe_crystal_molopt_dzvp_with_adiabatic_popul
ation_BA_modified_NEW_coupling_strength_of_10.pdf Graphic file (type pdf)

<use PICTURES/population_pyrazine_pbe_crystal_molopt_dzvp_with_adiabatic_popula
tion_BA_modified_NEW_coupling_strength_of_10.pdf>
Package pdftex.def Info: PICTURES/population_pyrazine_pbe_crystal_molopt_dzvp_w
ith_adiabatic_population_BA_modified_NEW_coupling_strength_of_10.pdf used on in
put line 108.
(pdftex.def)             Requested size: 234.87769pt x 246.47902pt.

<PICTURES/population_pyrazine_pbe_crystal_molopt_dzvp_with_adiabatic_population
_BA_modified_NEW_coupling_strength_of_05.pdf, id=421, 773.02081pt x 811.23389pt
>
File: PICTURES/population_pyrazine_pbe_crystal_molopt_dzvp_with_adiabatic_popul
ation_BA_modified_NEW_coupling_strength_of_05.pdf Graphic file (type pdf)

<use PICTURES/population_pyrazine_pbe_crystal_molopt_dzvp_with_adiabatic_popula
tion_BA_modified_NEW_coupling_strength_of_05.pdf>
Package pdftex.def Info: PICTURES/population_pyrazine_pbe_crystal_molopt_dzvp_w
ith_adiabatic_population_BA_modified_NEW_coupling_strength_of_05.pdf used on in
put line 111.
(pdftex.def)             Requested size: 234.87769pt x 246.47902pt.


Package caption Warning: The option `hypcap=true' will be ignored for this
(caption)                particular \caption on input line 115.
See the caption package documentation for explanation.


Overfull \hbox (2.61047pt too wide) in paragraph at lines 100--115
[][] []
 []


Overfull \hbox (2.61047pt too wide) in paragraph at lines 100--115
[] [] 
 []

)
No file main_article.bbl.
\Changes@OutFile=\write6
\openout6 = `main_article.soc'.

[8 <./PICTURES/population_pyrazine_pbe_crystal_molopt_dzvp_with_adiabatic_popul
ation_BA_modified_NEW_coupling_strength_of_005.pdf> <./PICTURES/population_pyra
zine_pbe_crystal_molopt_dzvp_with_adiabatic_population_BA_modified_NEW_coupling
_strength_of_02.pdf> <./PICTURES/population_pyrazine_pbe_crystal_molopt_dzvp_wi
th_adiabatic_population_BA_modified_NEW_coupling_strength_of_10.pdf> <./PICTURE
S/population_pyrazine_pbe_crystal_molopt_dzvp_with_adiabatic_population_BA_modi
fied_NEW_coupling_strength_of_05.pdf>]
Package atveryend Info: Empty hook `BeforeClearDocument' on input line 262.
Package atveryend Info: Empty hook `AfterLastShipout' on input line 262.
 (./main_article.aux)
Package atveryend Info: Executing hook `AtVeryEndDocument' on input line 262.
Package atveryend Info: Executing hook `AtEndAfterFileList' on input line 262.
Package rerunfilecheck Info: File `main_article.out' has not changed.
(rerunfilecheck)             Checksum: AB48B677806D6EF9885D0BDE2EC8E615;486.
Package atveryend Info: Empty hook `AtVeryVeryEnd' on input line 262.
 ) 
Here is how much of TeX's memory you used:
 29651 strings out of 494108
 570469 string characters out of 6155656
 615805 words of memory out of 5000000
 32519 multiletter control sequences out of 15000+600000
 22324 words of font info for 61 fonts, out of 8000000 for 9000
 430 hyphenation exceptions out of 8191
 62i,8n,94p,10389b,597s stack positions out of 5000i,500n,10000p,200000b,80000s
{/opt/local/share/texmf-texlive/fonts/enc/dvips/cm-super/cm-super-t1.enc}</op
t/local/share/texmf-texlive/fonts/type1/public/amsfonts/cm/cmmi12.pfb></opt/loc
al/share/texmf-texlive/fonts/type1/public/amsfonts/cm/cmmi8.pfb></opt/local/sha
re/texmf-texlive/fonts/type1/public/amsfonts/cm/cmsy10.pfb></opt/local/share/te
xmf-texlive/fonts/type1/public/cm-super/sfbx1200.pfb></opt/local/share/texmf-te
xlive/fonts/type1/public/cm-super/sfbx1440.pfb></opt/local/share/texmf-texlive/
fonts/type1/public/cm-super/sfbx1728.pfb></opt/local/share/texmf-texlive/fonts/
type1/public/cm-super/sfrm1000.pfb></opt/local/share/texmf-texlive/fonts/type1/
public/cm-super/sfrm1095.pfb></opt/local/share/texmf-texlive/fonts/type1/public
/cm-super/sfrm1200.pfb></opt/local/share/texmf-texlive/fonts/type1/public/cm-su
per/sfss1000.pfb></opt/local/share/texmf-texlive/fonts/type1/public/cm-super/sf
ss1200.pfb></opt/local/share/texmf-texlive/fonts/type1/public/cm-super/sfss1440
.pfb></opt/local/share/texmf-texlive/fonts/type1/public/cm-super/sfsx2074.pfb><
/opt/local/share/texmf-texlive/fonts/type1/public/cm-super/sfti1200.pfb>
Output written on main_article.pdf (8 pages, 1294668 bytes).
PDF statistics:
 664 PDF objects out of 1000 (max. 8388607)
 233 compressed objects within 3 object streams
 21 named destinations out of 1000 (max. 500000)
 116 words of extra memory for PDF output out of 10000 (max. 10000000)
