# Supplementary material for: A Density Functional Theory and Semiempirical Framework for Trajectory Surface Hopping on Extended Systems
Source: J Chem Theory Comput. 2025 Oct 17;21(20):10474–88. doi: 10.1021/acs.jctc.5c01082 (PMC12573750; doi:10.1021/acs.jctc.5c01082)
Supplement: Supplementary file 2 [file ct5c01082_si_002.zip › Supplementary_information/main_article.tex]

%%%%%%%%%%%%%%%%%%%%%%%%%%%%%%%%%%%%%%%%%%%%%%%%%%%%%%%%%%%%%%%%%%%%%
%% This is a (brief) model paper using the achemso class
%% The document class accepts keyval options, which should include
%% the target journal and optionally the manuscript type.
%%%%%%%%%%%%%%%%%%%%%%%%%%%%%%%%%%%%%%%%%%%%%%%%%%%%%%%%%%%%%%%%%%%%%
%JACS jacsat
%\documentclass[journal=jacsat,manuscript=article]{achemso}
%JPCA jpcafh
\documentclass[8pt,journal=jctcce,manuscript=article]{achemso}
%\usepackage[left=1.5cm, right =1.5cm, top=1.785cm, bottom=2.0cm]{geometry}

%\documentclass[journal=jpcafh,manuscript=article, layout = twocolumn ]{achemso}
%\documentclass[journal=jpccck,manuscript=article, layout=twocolumn]{achemso}
%%%%%%%%%%%%%%%%%%%%%%%%%%%%%%%%%%%%%%%%%%%%%%%%%%%%%%%%%%%%%%%%%%%%%
%% Place any additional packages needed here.  Only include packages
%% which are essential, to avoid problems later.
%%%%%%%%%%%%%%%%%%%%%%%%%%%%%%%%%%%%%%%%%%%%%%%%%%%%%%%%%%%%%%%%%%%%%
%\usepackage{amsmath} %for Angstroem
%\usepackage[a4paper,top=1cm,bottom=2cm,left=2cm,right=2cm]{geometry}
\usepackage{chemformula} % Formula subscripts using \ch{}
\usepackage{amssymb} %for arrows
\usepackage[T1]{fontenc} % Use modern font encodings
\usepackage[utf8]{inputenc}
%\usepackage[markup=nocolor]{changes}
%\usepackage[markup=default]{changes}
\usepackage[final]{changes}
\usepackage{tabularx}
\usepackage[figuresright]{rotating}
\usepackage{chemformula}
\setchemformula{bond-style=thick}
\usepackage{general/nofloat}
\usepackage{graphicx}
\usepackage{subcaption}
\usepackage{xcolor,colortbl}
\usepackage{setspace}
\usepackage{placeins} %for FloatBarrier

\usepackage{ltablex}

% !!! COLORS !!!
\definecolor{kitgruen}{RGB}{34,139,34}
\definecolor{kitgruenblass}{RGB}{138,238,222}
\definecolor{kitgruenblasszwei}{RGB}{8,184,155}
\definecolor{kitgruenblassdrei}{RGB}{112,173,163}
\definecolor{kitrot}{RGB}{203,0,0}
\definecolor{kitrotdunkler}{RGB}{163,2,2}
\definecolor{neugelb}{RGB}{254,178,76}
\definecolor{kitblau}{RGB}{50,50,177}
\definecolor{kitblaublassdrei}{RGB}{120,120,205}
\definecolor{kitblaublass}{RGB}{12.5,12.5,20.25}
\definecolor{kitorange}{RGB}{192,88,0}
\definecolor{kitorangeblass}{RGB}{96,44,0}
\definecolor{kitlila}{RGB}{110,1,107}
\definecolor{drei}{RGB}{77,175,74}
\definecolor{gruenneu}{RGB}{20,109,14}

% Referenzen: [4-6] anstelle von [4,5,6]
%\usepackage[sort&compress, super, comma]{natbib}
\usepackage[colorlinks=true,linkcolor=kitblau,citecolor=kitblau,urlcolor=kitblau]{hyperref}

\renewcommand{\thetable}{S\arabic{table}}
\renewcommand{\thefigure}{S\arabic{figure}}


\def\half{{\textstyle\frac{1}{2}}}
\def\quart{{\textstyle\frac{1}{4}}}

\usepackage{accents}
\newcommand{\dbtilde}[1]{\accentset{\approx}{#1}}
\newcommand{\vardbtilde}[1]{\tilde{\raisebox{0pt}[0.85\height]{$\tilde{#1}$}}}


%%%%%%%%%%%%%%%%%%%%%%%%%%%%%%%%%%%%%%%%%%%%%%%%%%%%%%%%%%%%%%%%%%%%%
%% If issues arise when submitting your manuscript, you may want to
%% un-comment the next line.  This provides information on the
%% version of every file you have used.
%%%%%%%%%%%%%%%%%%%%%%%%%%%%%%%%%%%%%%%%%%%%%%%%%%%%%%%%%%%%%%%%%%%%%
%\listfiles

%%%%%%%%%%%%%%%%%%%%%%%%%%%%%%%%%%%%%%%%%%%%%%%%%%%%%%%%%%%%%%%%%%%%%
%% Place any additional macros here.  Please use \newcommand* where
%% possible, and avoid layout-changing macros (which are not used
%% when typesetting).
%%%%%%%%%%%%%%%%%%%%%%%%%%%%%%%%%%%%%%%%%%%%%%%%%%%%%%%%%%%%%%%%%%%%%
%\newcommand*\mycommand[1]{\texttt{\emph{#1}}}

%%%%%%%%%%%%%%%%%%%%%%%%%%%%%%%%%%%%%%%%%%%%%%%%%%%%%%%%%%%%%%%%%%%%%
%% Meta-data block
%% ---------------
%% Each author should be given as a separate \author command.
%%
%% Corresponding authors should have an e-mail given after the author
%% name as an \email command. Phone and fax numbers can be given
%% using \phone and \fax, respectively; this information is optional.
%%
%% The affiliation of authors is given after the authors; each
%% \affiliation command applies to all preceding authors not already
%% assigned an affiliation.
%%
%% The affiliation takes an option argument for the short name.  This
%% will typically be something like "University of Somewhere".
%%
%% The \altaffiliation macro should be used for new address, etc.
%% On the other hand, \alsoaffiliation is used on a per author basis
%% when authors are associated with multiple institutions.
%%%%%%%%%%%%%%%%%%%%%%%%%%%%%%%%%%%%%%%%%%%%%%%%%%%%%%%%%%%%%%%%%%%%%
\author{Jan-Robert Vogt}
\affiliation{Christian-Albrechts-University Kiel, Max-Eyth-Strasse 1, 24118 Kiel, Germany}

\author{Michael Schulz}
\affiliation{Christian-Albrechts-University Kiel, Max-Eyth-Strasse 1, 24118 Kiel, Germany}

\author{Rafael Souza Mattos}
\affiliation{Aix Marseille University, CNRS, ICR, 13397 Marseille, France}
\alsoaffiliation{Institut Universitaire de France, 75231 Paris, France}

\author{Mario Barbatti}
\affiliation{Aix Marseille University, CNRS, ICR, 13397 Marseille, France}
\alsoaffiliation{Institut Universitaire de France, 75231 Paris, France}

\author{Maurizio Persico}
\affiliation{Dipartimento di Chimica e Chimica Industriale, Via Moruzzi 13, 56124 Pisa, Italy}

\author{Giovanni Granucci}
\affiliation{Dipartimento di Chimica e Chimica Industriale, Via Moruzzi 13, 56124 Pisa, Italy}

\author{J\"urg Hutter}
\affiliation{Department of Chemistry, University of Zurich, Winterthurerstrasse  190, 8057 Zurich, Switzerland}

\author{Anna Hehn}
\affiliation{Christian-Albrechts-University Kiel, Max-Eyth-Strasse 1, 24118 Kiel, Germany}
\alsoaffiliation{Kiel Nano, Surface and Interface Science, 24118 Kiel, Germany}
\email{hehn@pctc.uni-kiel.de}
%%%%%%%%%%%%%%%%%%%%%%%%%%%%%%%%%%%%%%%%%%%%%%%%%%%%%%%%%%%%%%%%%%%%%
%% The document title should be given as usual. Some journals require
%% a running title from the author: this should be supplied as an
%% optional argument to \title.
%%%%%%%%%%%%%%%%%%%%%%%%%%%%%%%%%%%%%%%%%%%%%%%%%%%%%%%%%%%%%%%%%%%%%
\title{Supplementary information: A\deleted{mixed} density functional theory and semi-empirical framework for trajectory surface
hopping on extended systems} 
%Trajectory surface hopping for extended systems}
%Approaching hybrid density functional accuracy for non-adiabatic molecular dynamics on
%systems implying periodic boundary conditions}
%%%%%%%%%%%%%%%%%%%%%%%%%%%%%%%%%%%%%%%%%%%%%%%%%%%%%%%%%%%%%%%%%%%%%
%% Some journals require a list of abbreviations or keywords to be
%% supplied. These should be set up here, and will be printed after
%% the title and author information, if needed.
%%%%%%%%%%%%%%%%%%%%%%%%%%%%%%%%%%%%%%%%%%%%%%%%%%%%%%%%%%%%%%%%%%%%%
%\abbreviations{IR,NMR,UV}
%\keywords{American Chemical Society, \LaTeX}

%%%%%%%%%%%%%%%%%%%%%%%%%%%%%%%%%%%%%%%%%%%%%%%%%%%%%%%%%%%%%%%%%%%%%
%% The manuscript does not need to include \maketitle, which is
%% executed automatically.
%%%%%%%%%%%%%%%%%%%%%%%%%%%%%%%%%%%%%%%%%%%%%%%%%%%%%%%%%%%%%%%%%%%%%
\begin{document}

\fontsize{8pt}{8pt} %{8pt}
\linespread{0.02}
\onehalfspacing

%%%%%%%%%%%%%%%%%%%%%%%%%%%%%%%%%%%%%%%%%%%%%%%%%%%%%%%%%%%%%%%%%%%%%
%% The "tocentry" environment can be used to create an entry for the
%% graphical table of contents. It is given here as some journals
%% require that it is printed as part of the abstract page. It will
%% be automatically moved as appropriate.
%%%%%%%%%%%%%%%%%%%%%%%%%%%%%%%%%%%%%%%%%%%%%%%%%%%%%%%%%%%%%%%%%%%%%
%\begin{tocentry}
%\includegraphics[height=3.5cm]{Daten_und_Bilder/toc/toc_neuDS.png}
%\end{tocentry}

%%%%%%%%%%%%%%%%%%%%%%%%%%%%%%%%%%%%%%%%%%%%%%%%%%%%%%%%%%%%%%%%%%%%%
%% The abstract environment will automatically gobble the contents
%% if an abstract is not used by the target journal.
%%%%%%%%%%%%%%%%%%%%%%%%%%%%%%%%%%%%%%%%%%%%%%%%%%%%%%%%%%%%%%%%%%%%%
%\begin{abstract}
%%  This is an example document for the \textsf{achemso} document
%%  class, intended for submissions to the American Chemical Society
%%  for publication. The class is based on the standard \LaTeXe\
%%  \textsf{report} file, and does not seek to reproduce the appearance
%%  of a published paper.
%%
%%  This is an abstract for the \textsf{achemso} document class
%%  demonstration document.  An abstract is only allowed for certain
%%  manuscript types.  The selection of \texttt{journal} and
%%  \texttt{manuscript} will determine if an abstract is valid.  If
%%  not, the class will issue an appropriate error.
%Non-adiabatic molecular dynamics simulations enable theoretical understanding of various excited-state processes in photochemistry,
%   giving access to 
%   band widths, radiative or nonradiative relaxation and corresponding lifetimes, excited-state energy and charge transfer. The range of method developments within the framework of
%   time-dependent density functional theory is exceedingly large for molecular quantum chemistry, but shrinks significantly when
%   aiming for the treatment of periodic
%   boundary conditions. With the aim of complementing excisting software packages for solid-state non-adiabatic
%   molecular dynamics, we present an interface between the CP2K electronic structure and the NewtonX surface
%   hopping codes, featuring the generation of initial conditions, adiabatic molecular dynamics and non-adiabatic
%   molecular dynamics based on semi-empirical or numerical time-derivative couplings. Electronic absorption spectra and
%   excited-state populations for transitions between lowest singlet states $S_1$ to $S_2$ of pyrazine are in agreement with equivalent interfaces for molecular quantum chemistry. The effect of periodic boundary conditions is assessed for related pyrazine crystals. 
%\end{abstract}

%%%%%%%%%%%%%%%%%%%%%%%%%%%%%%%%%%%%%%%%%%%%%%%%%%%%%%%%%%%%%%%%%%%%%
%% Start the main part of the manuscript here.
%%%%%%%%%%%%%%%%%%%%%%%%%%%%%%%%%%%%%%%%%%%%%%%%%%%%%%%%%%%%%%%%%%%%%
%\section{Introduction}
%%%%%%%%%%%%%%%%%%%%%%%%%%%%%%%%%%%%%%%%%%%%%%%%%%%%%%%%%%%%%%%%%%%%%
%\section{Methods}
%\input{_introduction}
%%
%\input{_theory_adiabatic_wavefunctions_energies_and_gradients}
%%
%\input{_theory_couplings}
%\input{_theory_NAMD_runs}
%\input{_fermi_smearing_tda}
%%%%%%%%%%%%%%%%%%%%%%%%%%%%%%%%%%%%%%%%%%%%%%%%%%%%%%%%%%%%%%%%%%%%%%%%%%%%%%%%
%-------------------------------------------------------------------------------
\newpage
%\input{_additional_data_results_pyrazine_NEW}
\input{SI_table_of_contents}
%\newpage
\FloatBarrier
\input{_additional_data_results_pyrazine_crystals_NEW}
%\input{_additional_data_results_pyrazine_on_ag}
%\input{_fermi_smearing_tda_FORCES}
%\input{_fermi_smearing_tda_forces_a_contributions}
%\input{_fermi_smearing_tda_forces_b_contributions}
%\input{_fermi_smearing_tda_forces_no_CSX_no_CSZ}
%\input{_numerical_analytical_gs_derivatives_for_smearing}
%-------------------------------------------------------------------------------
%%%%%%%%%%%%%%%%%%%%%%%%%%%%%%%%%%%%%%%%%%%%%%%%%%%%%%%%%%%%%%%%%%%%%%%%%%%%%%%%
%\input{_si_fermi_smearing_tda_FORCES}
%%%%%%%%%%%%%%%%%%%%%%%%%%%%%%%%%%%%%%%%%%%%%%%%%%%%%%%%%%%%%%%%%%%%%
%\input{_computational_details}
%\input{_results}
%\input{_results_pyrazine}
%\input{_results_comparison_od_dd_ba}
%\input{_results_pyrazine_crystals}
%
%\input{_soc_pyrazine}
%
%\input{_conclusions}

%%%%%%%%%%%%%%%%%%%%%%%%%%%%%%%%%%%%%%%%%%%%%%%%%%%%%%%%%%%%%%%%%%%%%
%\section{Discussion}
%%%%%%%%%%%%%%%%%%%%%%%%%%%%%%%%%%%%%%%%%%%%%%%%%%%%%%%%%%%%%%%%%%%%%
%\section{Conclusions}
%%%%%%%%%%%%%%%%%%%%%%%%%%%%%%%%%%%%%%%%%%%%%%%%%%%%%%%%%%%%%%%%%%%%%
%\begin{acknowledgement}
%%We gratefully acknowledge ...
%\end{acknowledgement}

%\begin{suppinfo}
%This information is available free of charge via the Internet at http://pubs.acs.org. %containing
%\begin{itemize}
%\item Structural information for pyrazine crystals
%\end{itemize}
%
%\end{suppinfo}

\bibliography{literature}


\end{document}
