# Supplementary material for: A Density Functional Theory and Semiempirical Framework for Trajectory Surface Hopping on Extended Systems
Source: J Chem Theory Comput. 2025 Oct 17;21(20):10474–88. doi: 10.1021/acs.jctc.5c01082 (PMC12573750; doi:10.1021/acs.jctc.5c01082)
Supplement: Supplementary file 2 [file ct5c01082_si_002.zip › Supplementary_information/main_article.out]

\BOOKMARK [1][-]{section.1}{Structural information on pyrazine crystal}{}% 1
\BOOKMARK [1][-]{section.2}{Visualization of structural data}{}% 2
\BOOKMARK [1][-]{section.3}{Broadened absorption spectra for molecular pyrazine}{}% 3
\BOOKMARK [1][-]{section.4}{Adiabatic populations for molecular pyrazine}{}% 4
\BOOKMARK [1][-]{section.5}{Coupling magnitudes for crystalline pyrazine}{}% 5
\BOOKMARK [1][-]{section.6}{Adiabatic populations for BA couplings for crystalline pyrazine}{}% 6
