# Supplementary material for: A Density Functional Theory and Semiempirical Framework for Trajectory Surface Hopping on Extended Systems
Source: J Chem Theory Comput. 2025 Oct 17;21(20):10474–88. doi: 10.1021/acs.jctc.5c01082 (PMC12573750; doi:10.1021/acs.jctc.5c01082)
Supplement: Supplementary file 2 [file ct5c01082_si_002.zip › Supplementary_information/_additional_data_results_pyrazine_crystals_NEW.tex]

\added{To provide further information, Cartesian coordinates as well as a visualization of the pyrazine crystal structure are
provided. Results for further computational setups to compute the broadened absorption spectrum of molecular pyrazine
are reported as well as corresponding adiabatic populations for the thereon relying NAMD simulations. A comparison of
coupling magnitudes for an examplary trajectory is provided for crystalline pyrazine. Furthermore, adiabatic populations
for TDBA couplings are discussed in more detail for crystalline pyrazine investigating the influence of the threshold,
which sets the couplings to zero depending on the absolute energy gap of involved states.}
\newpage

\section{Structural information on pyrazine crystal}

\begin{nofloat}{table}
   \caption{Cartesian coordinates for crystalline pyrazine [in \AA ].}
      \begin{footnotesize}
         \begin{center}
   \begin{tabular}{cccc}
      \centering
 N  &     0.05857617  &    0.11519773  &    2.60387925       \\ 
 C  &     1.20073381  &    1.83941702  &    1.16842753       \\ 
 H  &     2.14600978  &    3.38523222  &    2.12494336       \\ 
 C  &    -1.25919948  &   -1.58390361  &    1.28086943       \\ 
 H  &    -2.14024478  &   -3.11139344  &    2.32687401       \\ 
 N  &     8.49416218  &    3.41621619  &    1.61366133       \\ 
 C  &    10.34449257  &    1.72382201  &    1.90689745       \\ 
 H  &    10.02487862  &    0.21275872  &    3.25607716       \\ 
 C  &     8.98661403  &    5.12887728  &   -0.16670366       \\ 
 H  &     7.64450657  &    6.66136166  &   -0.38898287       \\ 
 N  &    -5.08583861  &    3.74101847  &    6.48772200       \\ 
 C  &    -6.22903423  &    5.44227671  &    7.95412230       \\ 
 H  &    -7.24847197  &    6.95860937  &    7.02525086       \\ 
 C  &    -3.74216895  &    2.05133728  &    7.79654722       \\ 
 H  &    -2.83054584  &    0.55417640  &    6.73047275       \\ 
 N  &   -13.06409273  &    7.14552326  &    8.01565774       \\ 
 C  &   -14.95654058  &    5.53975109  &    7.57174085       \\ 
 H  &   -14.72968976  &    4.23734765  &    5.99339581       \\ 
 C  &   -13.51776848  &    8.76494271  &    9.88931799       \\ 
 H  &   -12.01699545  &   10.07454462  &   10.39385107       \\ 
 N  &    -0.27716354  &    0.17706010  &   -2.78107026       \\ 
 C  &    -1.58143297  &   -1.43285732  &   -1.35097514       \\ 
 H  &    -2.92156121  &   -2.68403718  &   -2.28513315       \\ 
 C  &     1.19372822  &    1.76248298  &   -1.48755699       \\ 
 H  &     2.40263670  &    3.02593795  &   -2.57588157       \\ 
 N  &    -8.20728579  &   -3.77584280  &   -1.29723671       \\ 
 C  &   -10.10956981  &   -2.17062498  &   -1.69907976       \\ 
 H  &    -9.91891235  &   -0.86502059  &   -3.27879090       \\ 
 C  &    -8.62011979  &   -5.39711548  &    0.58492338       \\ 
 H  &    -7.10683575  &   -6.70406428  &    1.05878020       \\ 
 N  &     4.84302117  &   -3.47286439  &   -6.72405544       \\ 
 C  &     6.09792651  &   -5.09602358  &   -8.18814243       \\ 
 H  &     7.37204068  &   -6.41958485  &   -7.26476351       \\ 
 C  &     3.39832750  &   -1.85808098  &   -8.01441252       \\ 
 H  &     2.26034549  &   -0.53999750  &   -6.91869916       \\ 
 N  &    13.12875511  &   -7.29657212  &   -7.78544661       \\ 
 C  &    14.96993198  &   -5.60096047  &   -7.45646734       \\ 
 H  &    14.62208740  &   -4.08943892  &   -6.11582627       \\ 
 C  &    13.65944856  &   -9.00653639  &   -9.55941405       \\ 
 H  &    12.32106819  &  -10.53715722  &   -9.81666551       \\ 
   \end{tabular}
   \end{center}
      \end{footnotesize}
\end{nofloat}

\section{Visualization of structural data}
\vspace*{3em}
\begin{nofloat}{figure}
   \begin{center}
\includegraphics[width=0.6\textwidth]{PICTURES/Pyrazine_pic.png}
%\begin{subfigure}[t]{0.48\textwidth}
%\end{subfigure}
%\begin{subfigure}[t]{0.48\textwidth}
%   \includegraphics[width=1.0\textwidth]{PICTURES/Pyrazine_crystal_visualization.png}
%\end{subfigure}
   \caption{Visualization of a) molecular and b) crystalline pyrazine structures.\label{pyrazine_visualization}}
   \end{center}
\end{nofloat}
\newpage


\input{_additional_data_results_pyrazine_NEW}

\section{Coupling magnitudes for crystalline pyrazine}

\begin{nofloat}{figure}
\begin{subfigure}[t]{0.48\textwidth}
   \includegraphics[width=1.0\textwidth]{PICTURES/Couplings_pyrazine_crystal_OD_vs_BA_traj3_final_S1_S2.pdf}
%   \includegraphics[width=1.0\textwidth]{pictures/SAVED/Couplings_pyrazine_molecule_OD_vs_BA_traj5_final.pdf}
\end{subfigure}
\begin{subfigure}[t]{0.48\textwidth}
   \includegraphics[width=1.0\textwidth]{PICTURES/Couplings_pyrazine_crystal_OD_vs_BA_traj3_final_S2_S3.pdf}
%   \includegraphics[width=1.0\textwidth]{pictures/SAVED/Couplings_pyrazine_molecule_OD_vs_BA_traj4_final.pdf}
\end{subfigure}
   \caption{Comparison of coupling magnitudes $|\sigma_{IJ}|$ [in a.u.] for OD and BA couplings along a typical
   trajectories of 100 fs for crystalline pyrazine, visualizing couplings between state S1 and S2 (OD in light green, BA
   in dark green) as well as the couplings between state S2 and S3 (OD in orange, BA in blue).
   \label{comparison_od_ba_crystalline}}
\end{nofloat}
\newpage

\section{Adiabatic populations for BA couplings for crystalline pyrazine}
\begin{nofloat}{figure}
   \begin{subfigure}[t]{0.50\textwidth}
   \includegraphics[width=1.0\textwidth]{PICTURES/population_pyrazine_pbe_crystal_molopt_dzvp_with_adiabatic_population_BA_modified_NEW_coupling_strength_of_005.pdf}
   \end{subfigure}
   \begin{subfigure}[t]{0.50\textwidth}
   \includegraphics[width=1.0\textwidth]{PICTURES/population_pyrazine_pbe_crystal_molopt_dzvp_with_adiabatic_population_BA_modified_NEW_coupling_strength_of_02.pdf}
   \end{subfigure}
   %
   \begin{subfigure}[t]{0.50\textwidth}
   \includegraphics[width=1.0\textwidth]{PICTURES/population_pyrazine_pbe_crystal_molopt_dzvp_with_adiabatic_population_BA_modified_NEW_coupling_strength_of_10.pdf}
   \end{subfigure}
   \begin{subfigure}[t]{0.50\textwidth}
   \includegraphics[width=1.0\textwidth]{PICTURES/population_pyrazine_pbe_crystal_molopt_dzvp_with_adiabatic_population_BA_modified_NEW_coupling_strength_of_05.pdf}
   \end{subfigure}
   \caption{Time-dependent excited state adiabatic populations as obtained by averaging over at least 90 non-adiabatic
   trajectories for crystalline pyrazine comparing different Baeck-An parameterizations. Couplings are set to zero if
   larger than $\delta \varepsilon$ [in eV]. }
\end{nofloat}
