# Supplementary material for: A Density Functional Theory and Semiempirical Framework for Trajectory Surface Hopping on Extended Systems
Source: J Chem Theory Comput. 2025 Oct 17;21(20):10474–88. doi: 10.1021/acs.jctc.5c01082 (PMC12573750; doi:10.1021/acs.jctc.5c01082)
Supplement: Supplementary file 2 [file ct5c01082_si_002.zip › Supplementary_information/SI_table_of_contents.tex]

\newpage
\begin{center}
%{{\large{\textbf{SUPPORTING INFORMATION}}}  }\\
{{\large{\textbf{TABLE OF CONTENTS}}}  }
\end{center}
\textbf{1.} ~~ \textbf{Structural information on pyrazine crystal} \hfill S3
 \vspace*{0.2em} \\
\textbf{2.} ~~ \textbf{Visualization of structural data} \hfill S4
 \vspace*{0.2em} \\
\textbf{3.} ~~ \textbf{Broadened absorption spectra for molecular pyrazine} \hfill S5
 \vspace*{0.2em} \\
\textbf{4.} ~~ \textbf{Adiabatic populations for molecular pyrazine}\hfill S6
\vspace*{0.2em}\\
\textbf{5.} ~~ \textbf{Coupling magnitudes for crystalline pyrazine}\hfill S7
\vspace*{0.2em}\\
\textbf{6.} ~~ \textbf{Adiabatic populations for TDBA couplings for crystalline pyrazine}\hfill S8
\vspace*{4.2em}\\
 %for ADMM kernels and MOLOPT basis sets\hfill S3}
% \vspace*{0.2em} \\
%\phantom{\textbf{3.}}~~~~ 3.1 ~~ GS and ES geometries for PBE0 and ADMM kernels using MOLOPT \\
%\phantom{\textbf{3.}~~~~ 3.1 ~~} basis sets \hfill S9
% \vspace*{0.2em} \\
%\phantom{\textbf{3.}}~~~~ 3.2 ~~ GS and ES geometries for PBE0 and ADMM kernels using ccGRB \\
%\phantom{\textbf{3.}~~~~ 3.2 ~~} basis sets\hfill S23
% \vspace*{0.2em} \\
%\phantom{\textbf{3.}}~~~~ 3.3 ~~ Statistical analysis for GS and ES geometries for PBE0 and ADMM \\
%\phantom{\textbf{3.}~~~~ 3.3 ~~} kernels \hfill S38
% \vspace*{0.2em} \\
%\phantom{\textbf{3.}}~~~~ 3.4 ~~ ES geometries for sTDA kernels \hfill S49
% \vspace*{0.2em} \\
%\phantom{\textbf{3.}}~~~~ 3.5 ~~ Statistical analysis for ES geometries for sTDA kernels \hfill S55
% \vspace*{0.2em} \\
%\textbf{4.} ~~ \textbf{Statistical analysis for ADMM and sTDA vertical excitation energies} \hfill S58
% \vspace*{0.2em} \\
%\textbf{5.} ~~ \textbf{Adiabatic excitation energies and statistical analysis}\hfill S67
% \vspace*{0.2em} \\
%\textbf{6.} ~~ \textbf{Fluorescence energies and statistical analysis}\hfill S75
% \vspace*{0.2em} \\
%%\textbf{6.} ~~ \textbf{Assessment of organic cocrystals}\hfill S68
%% \vspace*{0.2em} \newline
%\textbf{7.} ~~ \textbf{Structural information for covalent organic frameworks} \hfill S83
% \vspace*{0.2em} \\
%\phantom{\textbf{8.}} ~~ \textbf{References} \hfill S84
% \vspace*{0.2em} \\
%\newpage
