# Supplementary material for: A Density Functional Theory and Semiempirical Framework for Trajectory Surface Hopping on Extended Systems
Source: J Chem Theory Comput. 2025 Oct 17;21(20):10474–88. doi: 10.1021/acs.jctc.5c01082 (PMC12573750; doi:10.1021/acs.jctc.5c01082)
Supplement: Supplementary file 2 [file ct5c01082_si_002.zip › Supplementary_information/_additional_data_results_pyrazine_NEW.tex]

\section{Broadened absorption spectra for molecular pyrazine}


\begin{nofloat}{figure}
   \begin{center}
%%\begin{subfigure}[t]{0.47\textwidth}
%%%%%\includegraphics[width=1.0\textwidth]{PICTURES/SAVED/bands_pyrazine_final_graph_zoom_in.pdf}
%%\includegraphics[width=1.0\textwidth]{PICTURES/SAVED/bands_pyrazine_final_graph_zoom_in_NEW.pdf}
%%\end{subfigure}
\begin{subfigure}[t]{0.47\textwidth}
\includegraphics[width=1.0\textwidth]{PICTURES/bands_pyrazine_final_graph_zoom_in_NEW_with_xtbshift_for_SI.pdf}
\end{subfigure}
\caption{\small{Electronic absorption spectrum of the lowest 5 excited states of pyrazine comparing implementations
      within the program packages Turbomole and CP2K, using the B3LYP or PBE functional and an all-electron, molecular
      def2-TZVP or a MOLOPT-TZVP basis set, the latter in combination with GTH pseudo potentials. The setups complement
      results visualized in Figure 2 of the main manuscript and suggest that semi-empirical references could be used if
      optimized e.g. by adding a shift of the virtual orbital space.\label{absorption_spectrum_pyrazine}}}
%%%bands_pyrazine_final_graph_zoom_in_NEW_with_xtb.pdf
%\begin{subfigure}[t]{0.52\textwidth}
%\includegraphics[width=1.0\textwidth]{PICTURES/SAVED/trajectory_pyrazine_8.pdf}
%\includegraphics[width=1.0\textwidth]{PICTURES/SAVED/trajectory_pyrazine_traj7_NEW_diff_wrt_GS.pdf}
%\end{subfigure}
\end{center}
\end{nofloat}


\newpage
\section{Adiabatic populations for molecular pyrazine}
\begin{nofloat}{figure}
\begin{subfigure}[t]{0.50\textwidth}
\includegraphics[width=1.0\textwidth]{PICTURES/population_pyrazine_turbo_b3lyp_def2tzvp_with_adiabatic_population_fit_2.pdf}
%%%/Users/anna-sophia/git/PROJECTS/PROJECT_INTERFACE/PICTURES/States_in_pyrazine_DZVP_sTDA_OD_correct
\end{subfigure}
\begin{subfigure}[t]{0.50\textwidth}
   \includegraphics[width=1.0\textwidth]{PICTURES/population_pyrazine_b3lyp_def2tzvp_with_adiabatic_population_NEW_LDOD_overlap_fit_2.pdf}
%   \includegraphics[width=1.0\textwidth]{PICTURES/SAVED/population_pyrazine_pbe_molopt_tzvp_with_adiabatic_population_DZVP_sTDA_LD_with_DD_preliminary_fit.pdf}
%%%/Users/anna-sophia/git/PROJECTS/PROJECT_INTERFACE/PICTURES/States_in_pyrazine_DZVP_sTDA_LD_with_DD/TEST_AGAIN_NEW
\end{subfigure}
\begin{subfigure}[t]{0.50\textwidth}
\includegraphics[width=1.0\textwidth]{PICTURES/population_pyrazine_pbe_molopt_tzvp_with_adiabatic_population_DZVP_sTDA_OD_NEWcorrect_from_state_4_fit_2.pdf}
%   \includegraphics[width=1.0\textwidth]{PICTURES/SAVED/population_pyrazine_pbe_molopt_tzvp_with_adiabatic_population_DZVP_sTDA_BA_NEWcorrect_fit.pdf}
%%%/Users/anna-sophia/git/PROJECTS/PROJECT_INTERFACE/PICTURES/States_in_pyrazine_DZVP_sTDA_BA_couplings
\end{subfigure}
   \caption{Time-dependent excited-state adiabatic populations %as well as fraction of trajectories (occupation)
   as obtained by averaging over at least 200 non-adiabatic trajectories for pyrazine for further computational setups,
   based on the implementation in Turbomole (a), relying on a conventional (GAPW) kernel (b) or on simplified TDA (sTDA)
   kernels (c), as well as using OD (c), TDBA (a) couplings or LD based on OD overlap matrices (b). Either a B3LYP
   or a PBE reference was used combined with either a def2-TZVP or MOLOPT-DZVP basis.
  % or c) local diabatization with DD couplings.
   \label{state_populations_pyrazine_molecular_with_stda}}
\end{nofloat}
%%%%
\newpage
