# Supplementary material for: A Density Functional Theory and Semiempirical Framework for Trajectory Surface Hopping on Extended Systems
Source: J Chem Theory Comput. 2025 Oct 17;21(20):10474–88. doi: 10.1021/acs.jctc.5c01082 (PMC12573750; doi:10.1021/acs.jctc.5c01082)
Supplement: Supplementary file 2 [file ct5c01082_si_002.zip › Supplementary_information/general/pstricks.sty]

%%
%% This is file `pstricks.sty'.
%%
%% IMPORTANT NOTICE:
%%
%% pstricks.sty Copyright (C) 1997 Timothy Van Zandt
%% pstcol.sty   Copyright (C) 1994-1996 1999 David Carlisle
%% pstricks.sty Copyright (C) 2004-2016 Rolf Niepraschk <Rolf.Niepraschk@gmx.de>
%%                                      Herbert Voss <hvoss@tug.org>
%%
%% This package may be distributed under the terms of the LaTeX Project
%% Public License, as described in lppl.txt in the base LaTeX distribution.
%% Either version 1.0 or, at your option, any later version.
%%

\NeedsTeXFormat{LaTeX2e}

\ProvidesPackage{pstricks}[2015/11/14 v0.62 LaTeX wrapper for `PSTricks' (RN,HV)]
% 
\def\documentclass{%
  \edef\@tempa{\jobname.tex }%
  \edef\@tempb{\@filef@und}%
  \@onelevel@sanitize\@tempa
  \@onelevel@sanitize\@tempb
  \ifx\@tempa\@tempb
    \@latex@error
      {`\jobname.tex' is a forbidden name for your document,\MessageBreak
      it is already a name of a package}%
      {Choose another name for your document}\@gobble
  \else
    \@twoclasseserror
  \fi
}
% 
\def\pst@ColorPackage{xcolor}
\DeclareOption{noxcolor}{\def\pst@ColorPackage{color}}
%
%---------------------------------DISTILLER --------------------------------
\newif\ifpst@distiller\pst@distillerfalse
\DeclareOption{distiller}{\pst@distillertrue}

%---------------------------------COLOR --------------------------------
\DeclareOption{monochrome}{%
  \AtBeginDocument{\special{ps:
    /setrgbcolor { add add 0 gt {1}{0} ifelse setgray } def 
    /setcmykcolor{ 4 dict begin
      /k ED /y ED /m ED /c ED 
      1 1 k sub c mul k add sub 0.29 mul 
      1 1 k sub m mul k add sub 0.587 mul add 
      1 1 k sub y mul k add sub 0.114 mul add
      end 0 gt {1}{0} ifelse setgray } def }}}

\DeclareOption{grayscale}{%
  \AtBeginDocument{\special{ps:
    /setrgbcolor { 0.07 mul exch 0.71 mul add exch 0.21 mul add setgray } def 
    /setcmykcolor{ 4 dict begin
      /k ED /y ED /m ED /c ED 
      1 1 k sub c mul k add sub 0.29 mul 
      1 1 k sub m mul k add sub 0.587 mul add 
      1 1 k sub y mul k add sub 0.114 mul add
      end setgray } def }}}

\DeclareOption*{\PassOptionsToPackage\CurrentOption{\pst@ColorPackage}}
\ProcessOptions\relax

\RequirePackage{\pst@ColorPackage}
%
\@ifundefined{PSTricksLoaded}
{%
  \let\saved@scalebox\scalebox
  \input{pstricks}%
  \ProvidesFile{pstricks.tex}[\filedate\space v\fileversion\space `PSTricks' (tvz,hv)]
  \input{pst-fp.tex}
  \ProvidesFile{pst-fp.tex}[\filedate\space v\fileversion\space `PST-fp' (hv)]
  \IfFileExists{pstricks.pro}{%
    \ProvidesFile{pstricks.pro}
      [2012/10/16 v. 1.15,  PostScript prologue file (hv)]
        \@addtofilelist{pstricks.pro}}{}%
  \IfFileExists{pst-algparser.pro}{%
    \ProvidesFile{pst-algparser.pro}[2011/10/31 v. 0.04,  PostScript prologue file (hv)]
        \@addtofilelist{pst-algparser.pro}}{}%
  \IfFileExists{pst-tools.pro}{%
    \ProvidesFile{pst-tools.pro}[2012/01/01 v. 0.02,  PostScript prologue file (hv)]
        \@addtofilelist{pst-tools.pro}}{}%
  \IfFileExists{pst-dots.pro}{%
    \ProvidesFile{pst-dots.pro}[2006/12/19 v. 2.00,  PostScript prologue file (hv)]
        \@addtofilelist{pst-dots.pro}}{}%
}{}
%
\ifpst@distiller
  \pst@def{setTransparency}<
    [ /ca \psk@opacityalpha 
      /CA \psk@opacityalpha /SetTransparency pdfmark >
  \pst@def{setStrokeTransparency}<
    [ /ca \psk@strokeopacityalpha 
      /CA \psk@strokeopacityalpha /SetTransparency pdfmark >
  \pst@def{setBlendmode}<
    [ /BM\ifcase\psk@blendmode%
        /Normal \or	% 0
	/Multiply \or	% 1
	/Screen \or	% 2
	/Overlay \or	% 3
	/Darken \or	% 4
	/Lighten \or	% 5
	/ColorDodge \or	% 6
	/ColorBurn \or	% 7
	/HardLight \or	% 8
	/SoftLight \or	% 9
	/Difference \or	% 10
	/Exclusion \or	% 11
	/Hue \or	% 12
	/Color \or	% 13
	/Saturation \or	% 14
	/Luminosity 	% 15
      \else /Normal \fi
      /ca \psk@shapealpha /CA \psk@opacityalpha /SetTransparency pdfmark >%
\fi
%
\@ifpackageloaded{xcolor}{%
  \@ifpackagelater{xcolor}{2004/05/02}%
  {%
    \let\pst@getcolor\XC@getcolor
    \let\pst@usecolor\XC@usecolor
  }
  {%
    \PackageError{pstricks}{%
    *************************************************\MessageBreak
    * Your Version of `xcolor.sty' is too old!\MessageBreak
    * You need the version from 2004/05/02 or newer\MessageBreak
    * or use: \string\usepackage[noxcolor]{pstricks}\MessageBreak
    *************************************************}{}%
  }%
}{%
  \def\pst@getcolor#1#2{%
    \@ifundefined{\string\color@#1}%
    {\@pstrickserr{Color `#1' not defined}\@eha}%
    {\edef#2{#1}}}%
  \def\pst@usecolor#1{\expandafter\expandafter\expandafter\c@lor@to@ps%
    \csname\string\color@#1\endcsname\@@\space}%
  \definecolor{darkgray}{gray}{.25}
  \definecolor{gray}{gray}{.5}
  \definecolor{lightgray}{gray}{.75}
}%
%
\definecolor{gradbegin}{rgb}{0,1,1}
\definecolor{gradend}{rgb}{0,.1,.95}
%
\@ifundefined{xglobal}%
 {\def\xglobal#1#2#3#4% UK 2005-11-17
   {#1{#2}{#3}{#4}%
    \expandafter\global\expandafter\let\csname\string\color@#2%
    \expandafter\endcsname\csname\string\color@#2\endcsname}}{}%
%
\def\newgray#1{%
  \expandafter\gdef\csname #1\endcsname{\color{#1}}%  HV 2004-03-31
  \xglobal\definecolor{#1}{gray}}%
%
\def\newrgbcolor#1#2{%
  \expandafter\gdef\csname #1\endcsname{\color{#1}}%  HV 2004-03-31
  \edef\@tempa{\noexpand\newrgbcolorx{#1}#2\noexpand\@@}\@tempa}%
\def\newrgbcolorx#1#2 #3 #4\@@{%
  \xglobal\definecolor{#1}{rgb}{#2,#3,#4}}
%
\def\newcmykcolor#1#2{%
  \expandafter\gdef\csname #1\endcsname{\color{#1}}%  HV 2004-03-31
  \edef\@tempa{\noexpand\newcmykcolorx{#1}#2\noexpand\@@}\@tempa}
\def\newcmykcolorx#1#2 #3 #4 #5\@@{%
  \xglobal\definecolor{#1}{cmyk}{#2,#3,#4,#5}}
%
\def\newhsbcolor#1#2{%
  \expandafter\gdef\csname #1\endcsname{\color{#1}}%  HV 2004-03-31
  \edef\@tempa{\noexpand\newhsbcolorx{#1}#2\noexpand\@@}\@tempa}
\def\newhsbcolorx#1#2 #3 #4\@@{%
  \xglobal\definecolor{#1}{hsb}{#2,#3,#4}}
%
\definecolor{black}{gray}{0}
\definecolor{darkgray}{gray}{.25}
\definecolor{gray}{gray}{.5}
\definecolor{lightgray}{gray}{.75}
\definecolor{white}{gray}{1}
\definecolor{red}{rgb}{1,0,0}
\definecolor{green}{rgb}{0,1,0}
\definecolor{blue}{rgb}{0,0,1}
%\definecolor{yellow}{rgb}{1,1,0}
%\definecolor{cyan}{rgb}{0,1,1}
%\definecolor{magenta}{rgb}{1,0,1}
\definecolor{yellow}{cmyk}{0,0,1,0}
\definecolor{cyan}{cmyk}{1,0,0,0}
\definecolor{magenta}{cmyk}{0,1,0,0}
%
\renewcommand*\black{\color{black}}
\renewcommand*\darkgray{\color{darkgray}}
\renewcommand*\gray{\color{gray}}
\renewcommand*\lightgray{\color{lightgray}}
\renewcommand*\white{\color{white}}
\renewcommand*\blue{\color{blue}}
\renewcommand*\red{\color{red}}
\renewcommand*\green{\color{green}}
\renewcommand*\yellow{\color{yellow}}
\renewcommand*\magenta{\color{magenta}}
\renewcommand*\cyan{\color{cyan}}
%
\AtBeginDocument{%
%  \psset{fillcolor=white}%      hv 0.33
  \let\pst@endcolor=\relax%
%  \let\pst@color=\relax%
% LaTeX used `\color@endgroup' instead. RN 2004-05-06
}
%
%% End of file `pstricks.sty'.
