# Supplementary material for: A Density Functional Theory and Semiempirical Framework for Trajectory Surface Hopping on Extended Systems
Source: J Chem Theory Comput. 2025 Oct 17;21(20):10474–88. doi: 10.1021/acs.jctc.5c01082 (PMC12573750; doi:10.1021/acs.jctc.5c01082)
Supplement: Supplementary file 2 [file ct5c01082_si_002.zip › Supplementary_information/general/subfig.sty]

%%% ======================================================================
%%%  @LaTeX-style-file{
%%%     filename        = "subfig.sty",
%%%     version         = "1.2",
%%%     date            = "28 January 1992",
%%%     time            = "15:32:11.25 EST",
%%%     author          = "Mauro Orlandini",
%%%     address         = "NASA/Goddard Space Flight Center - Code 666.0
%%%                        Laboratory for High Energy Astrophysics
%%%                        Greenbelt, MD 20771 - USA",
%%%     Email          =  "orlandini@lheavx.gsfc.nasa.gov (Internet)
%%%                        orlandini@lheavx.span.nasa.gov (Bitnet)
%%%                        15426::ORLANDINI (DECnet)",
%%%     telephone       = "(301) 286-1128",
%%%     FAX             = "(301) 286-9240",
%%%     supported       = "yes",
%%%     keywords        = "LaTeX, floats, figures",
%%%     abstract        = "This LaTeX style automatically redefines the
%%%                        figure number as 2a, 2b, etc, by means of a
%%%                        subfigure environment. Note that this style
%%%                        changes ONLY the figure number.",
%%%     codetable       = "ISO/ASCII",
%%%     checksum        = "02721 70 314 3644",
%%%     docstring       = "Use: If you have already 3 (floats) figures in
%%%                        your LaTeX file, then the commands
%%%                           \begin{subfigure}
%%%                           \vspace{8cm} 
%%%                           \special{file.ps}
%%%                           \caption[Short Caption]{Long caption.}
%%%                           \label{ThisIsASubfigure}
%%%                           \end{subfigure}
%%%                        will create Figure 4a. A reference to
%%%                        \label{ThisIsASubfigure} will generate the correct
%%%                           Figure~\ref{ThisIsASubfigure}  ===>  Figure~4a
%%%                        If the next figure is another subfigure, it will
%%%                        labeled as 4b, otherwise as 5.
%%%                                                
%%%  30-JAN-1992 (MO): Added the subfigure* environment.
%%%  14-APR-1992 (MO): There is a bug in the case you have two subfigure
%%%                    environments following each other (as 1a, 1b, 2a, 2b).
%%%                    In this case you have to restore the counters manually
%%%                      \stepcounter{figure}\setcounter{subfigure}{0}
%%%                        
%%%                        The checksum field above contains a CRC-16
%%%                        checksum as the first value, followed by the
%%%                        equivalent of the standard UNIX wc (word 
%%%                        count) utility output of lines, words, and
%%%                        characters.  This is produced by Robert 
%%%                        Solovay's checksum utility."
%%% }
%%% ======================================================================
\typeout{Style Option: `subfig' v1.2 <28 Jan 92> (M.O.)}
\newif\ifsub@@figure   \sub@@figuretrue
\newcounter{subfigure}[figure]
\def\thesubfigure{\@arabic\c@figure\alph{subfigure}}
\def\fps@subfigure{tbp}
\def\ftype@subfigure{1}
\def\ext@subfigure{lof}
\def\fnum@subfigure{Figure \thesubfigure}
\def\subfigure{\ifsub@@figure\global\sub@@figurefalse\stepcounter{figure}\fi%
 \@float{subfigure}}
\let\endsubfigure\end@float
\@namedef{subfigure*}{\ifsub@@figure\global\sub@@figurefalse%
 \stepcounter{figure}\fi \@dblfloat{subfigure}}
\@namedef{endsubfigure*}{\end@dblfloat}

\def\endfigure{\global\sub@@figuretrue\end@float}
\@namedef{endfigure*}{\global\sub@@figuretrue\end@dblfloat}

\endinput
%%% End: subfig.sty
