# Supplementary material for: A Density Functional Theory and Semiempirical Framework for Trajectory Surface Hopping on Extended Systems
Source: J Chem Theory Comput. 2025 Oct 17;21(20):10474–88. doi: 10.1021/acs.jctc.5c01082 (PMC12573750; doi:10.1021/acs.jctc.5c01082)
Supplement: Supplementary file 2 [file ct5c01082_si_002.zip › Supplementary_information/general/pst-plot.sty]

% $Id: pst-plot.sty 51 2014-07-26 18:36:44Z herbert $
%%
%% This is file `pst-plot.sty'.
%%
%% IMPORTANT NOTICE:
%%
%% pst-plot.sty Copyright (C) 2004-2011 Herbert Voss <hvoss@tug.org>
%%
%% This package may be distributed under the terms of the LaTeX Project
%% Public License, as described in lppl.txt in the base LaTeX distribution.
%% Either version 1.0 or, at your option, any later version.
%%
%NeedsTeXFormat{LaTeX2e}

\ProvidesPackage{pst-plot}
  [2011/06/05 v1.00 LaTeX wrapper for `pst-plot' (HV)]
%
\newif\ifpst@OldVersion\pst@OldVersionfalse
\DeclareOption{97}{\pst@OldVersiontrue}
\ProcessOptions\relax
%
\ifpst@OldVersion
\RequirePackage[97]{pstricks}
\ProvidesPackage{pst-plot}[1993/03/12 package wrapper for pst-plot.tex]
\input{pst-plot97.tex}
\ProvidesFile{pst-plot.tex}
  [\filedate\space \fileversion\space `pst-plot' (tvz)]
\else
\RequirePackage{pstricks}
\RequirePackage{pst-xkey}
\RequirePackage{multido}
\ProvidesPackage{pst-plot}[2011/04/13 package wrapper for pst-plot.tex (hv)]
\input{pst-plot.tex}
\ProvidesFile{pst-plot.tex}
  [\filedate\space \fileversion\space `pst-plot' (tvz,hv)]
\fi
\endinput
