# Supplementary material for: A Density Functional Theory and Semiempirical Framework for Trajectory Surface Hopping on Extended Systems
Source: J Chem Theory Comput. 2025 Oct 17;21(20):10474–88. doi: 10.1021/acs.jctc.5c01082 (PMC12573750; doi:10.1021/acs.jctc.5c01082)
Supplement: Supplementary file 2 [file ct5c01082_si_002.zip › Supplementary_information/general/subcaption.sty]

%%
%% This is file `subcaption.sty',
%% generated with the docstrip utility.
%%
%% The original source files were:
%%
%% subcaption.dtx  (with options: `package')
%% 
%% Copyright (C) 1994-2008 Axel Sommerfeldt (caption@sommerfee.de)
%% 
%% --------------------------------------------------------------------------
%% 
%% This work may be distributed and/or modified under the
%% conditions of the LaTeX Project Public License, either version 1.3
%% of this license or (at your option) any later version.
%% The latest version of this license is in
%%   http://www.latex-project.org/lppl.txt
%% and version 1.3 or later is part of all distributions of LaTeX
%% version 2003/12/01 or later.
%% 
%% This work has the LPPL maintenance status "maintained".
%% 
%% This Current Maintainer of this work is Axel Sommerfeldt.
%% 
%% This work consists of the files caption.ins, caption.dtx, caption2.dtx,
%% ltcaption.dtx, and subcaption.dtx, the derived files caption.sty,
%% caption2.sty, caption3.sty, ltcaption.sty, and subcaption.sty, and the
%% user manuals caption-deu.tex, caption-eng.tex, and caption-rus.tex.
%% 
\NeedsTeXFormat{LaTeX2e}[1994/12/01]
\ProvidesPackage{subcaption}[2008/03/16 v1.0 Adding subcaptions (AR)]
\@ifundefined{caption@subtypehook}{% we need caption v3.1f or newer
  \PackageError{subcaption}{`caption' package not loaded\MessageBreak
    (which is needed by this package)\@gobble}{%
    If you do not understand this error, please take a closer look\MessageBreak
    at the documentation of the `subcaption' package.\MessageBreak
    \@ehc}%
  \endinput}{}
\let\caption@setkeys@ORI\caption@setkeys
\renewcommand\caption@setkeys[2]{\captionsetup[sub]{#2}}
\caption@ExecuteOptions{subcaption}{%
  font+=small,labelformat=parens,labelsep=space,skip=6pt,list=0,hypcap=0}
\caption@ProcessOptions*{subcaption}
\let\caption@setkeys\caption@setkeys@ORI
\let\caption@setkeys@ORI\@undefined
\@ifundefined{c@figure}{}{\DeclareCaptionSubType{figure}}
\@ifundefined{c@table}{}{\DeclareCaptionSubType{table}}
\caption@For{typelist}{\DeclareCaptionSubType{#1}}
\newcommand*\subcaption{\captionsetup{subtype*}\caption}
\g@addto@macro\caption@subtypehook{\let\subcaption\caption}
\caption@For{subtypelist}{%
  \newenvironment{sub#1}%
    {\caption@withoptargs\subcaption@minipage}%
    {\endminipage}}%
\newcommand*\subcaption@minipage[2]{%
  \minipage#1{#2}%
  \captionsetup{subtype}}
\newcommand*\subcaptionbox{\caption@withoptargs\subcaption@box}
\newcommand\subcaption@box[2]{%
  \@testopt{\subcaption@ibox{#1}{#2}}{\wd\@tempboxa}}
\long\def\subcaption@ibox#1#2[#3]{%
  \@testopt{\subcaption@iibox{#1}{#2}{#3}}\subcaptionbox@hj@default}
\long\def\subcaption@iibox#1#2#3[#4]#5{%
  \setbox\@tempboxa\hbox{#5}%
  \begingroup
  \captionsetup{subtype*}% set \caption@position
  \caption@iftop{%
    \endgroup
    \parbox[t]{#3}{%
      \captionsetup{subtype,position=t}%
      \vbox{\caption#1{#2}}%
      \hrule\@height\z@
      \csname caption@hj@#4\endcsname
      \unhbox\@tempboxa}%
  }{%
   \endgroup
    \parbox[b]{#3}{%
      \captionsetup{subtype,position=b}%
      \csname caption@hj@#4\endcsname
      \unhbox\@tempboxa
      \hrule\@height\z@
      \vtop{\caption#1{#2}}}%
  }}
\providecommand*\caption@hj@c{\centering}
\providecommand*\caption@hj@l{\raggedright}
\providecommand*\caption@hj@r{\raggedleft}
\providecommand*\caption@hj@s{}
\newcommand*\subcaptionbox@hj@default{c}
\newcommand*\subfloat{%
  \@ifnextchar[\@subfloat\subfloat@}
\long\def\@subfloat[#1]{%
  \@ifnextchar[{\@@subfloat{#1}}{\subcaptionbox{#1}}}
\long\def\@@subfloat#1[#2]{\subcaptionbox[{#1}]{#2}}
\newcommand*\subfloat@{%
  \caption@teststar\subfloat@@\@firstoftwo\@secondoftwo}
\newcommand\subfloat@@[2]{%
  \setbox\@tempboxa\hbox{#2}%
  \begingroup
  \captionsetup{subtype*}% set \caption@position
  \caption@iftop{\subfloat@@@ t}{\subfloat@@@ b}%
    {#1}\subcaptionbox@hj@default}
\newcommand\subfloat@@@[3]{%
  \endgroup
  \parbox[#1]{\wd\@tempboxa}{%
    #2% \@firstoftwo in star form, \@secondoftwo otherwise
      {\captionsetup{subtype*,position=#1}}%
      {\captionsetup{subtype,position=#1}%
       \caption@refstepcounter\@subcaptype
       \caption@prepareanchor\@subcaptype{}%
       \caption@makeanchor{}}%
    \caption@iftop{\hrule\@height\z@}{}%
    \csname caption@hj@#3\endcsname
    \unhbox\@tempboxa
    \caption@iftop{}{\hrule\@height\z@}}}%
\g@addto@macro\caption@subtypehook{%
  \ifx\label\subcaption@label \else
    \let\subcaption@ORI@label\label
    \let\label\subcaption@label
  \fi}
\newcommand*\subcaption@label[1]{%
  \@bsphack\begingroup
    \subcaption@ORI@label{#1}%
    \protected@edef\@currentlabel{\csname thesub\@captype\endcsname}%
    \subcaption@ORI@label{sub@#1}%
  \endgroup\@esphack}
\DeclareRobustCommand*\subref{\caption@withoptargs\subcaption@ref}
\newcommand*\subcaption@ref[2]{\ref#1{sub@#2}}
\endinput
%%
%% End of file `subcaption.sty'.
