# Supplementary material for: A Density Functional Theory and Semiempirical Framework for Trajectory Surface Hopping on Extended Systems
Source: J Chem Theory Comput. 2025 Oct 17;21(20):10474–88. doi: 10.1021/acs.jctc.5c01082 (PMC12573750; doi:10.1021/acs.jctc.5c01082)
Supplement: Supplementary file 2 [file ct5c01082_si_002.zip › Supplementary_information/general/nofloat.sty]

% NOFLOAT.STY

% \setfloattype{table|figure|...}
\newcommand{\setfloattype}[1]{\def\@captype{#1}}

%  non-floating table-, figure-, ... environment
%  may contain \caption
\newenvironment{nofloat}[1]
  {\setfloattype{#1}
   \begin{trivlist}\item[]}
  {\end{trivlist}}
