# Supplementary material for: A Density Functional Theory and Semiempirical Framework for Trajectory Surface Hopping on Extended Systems
Source: J Chem Theory Comput. 2025 Oct 17;21(20):10474–88. doi: 10.1021/acs.jctc.5c01082 (PMC12573750; doi:10.1021/acs.jctc.5c01082)
Supplement: Supplementary file 2 [file ct5c01082_si_002.zip › Supplementary_information/general/sparticles.sty]

\NeedsTeXFormat{LaTeX2e}
\ProvidesPackage{sparticles}[1996/10/24 v1.0a supersymmetric particles]

%
% \SSp is an abbreviation for a wide tilde on supersymmetric particles
% (this only looks good for normal text-- use \tilde{} when in subscripts)
% For masses, use \MSS{particle}
%
\newcommand*{\SSp}[1]{\ensuremath{\widetilde{#1}}}
\def\@MSS#1_#2^#3{\ensuremath{M_{\tilde{#1}_{#2}^{#3}}}}
\def\MSS#1{\@MSS #1\relax}
%
%  Common particles
%
%New Schiz:
\newcommand{\lilhzero}{\ensuremath{h^{0}}}
\newcommand{\bighzero}{\ensuremath{H^{0}}}
\newcommand{\pseudo}{\ensuremath{A^{0}}}
\newcommand{\hcharg}{\ensuremath{h^{\pm}}}
\newcommand{\gluino}{\ensuremath{\widetilde{g}}}
% Neutralinos:
\newcommand{\chionez}{\ensuremath{\widetilde{\chi}_1^0}}
\newcommand{\chitwoz}{\ensuremath{\widetilde{\chi}_2^0}}
\newcommand{\chithreez}{\ensuremath{\widetilde{\chi}_3^0}}
\newcommand{\chifourz}{\ensuremath{\widetilde{\chi}_4^0}}
% Charginos:
\newcommand{\chionep}{\ensuremath{\widetilde{\chi}_1^+}}
\newcommand{\chionem}{\ensuremath{\widetilde{\chi}_1^-}}
\newcommand{\chionepm}{\ensuremath{\widetilde{\chi}_1^\pm}}
\newcommand{\chionemp}{\ensuremath{\widetilde{\chi}_1^\mp}}
\newcommand{\chitwop}{\ensuremath{\widetilde{\chi}_2^+}}
\newcommand{\chitwom}{\ensuremath{\widetilde{\chi}_2^-}}
\newcommand{\chitwopm}{\ensuremath{\widetilde{\chi}_2^\pm}}
\newcommand{\chitwomp}{\ensuremath{\widetilde{\chi}_2^\mp}}
% Selectrons:
\newcommand{\emss}{\ensuremath{\widetilde{e}^-}}
\newcommand{\erp}{\ensuremath{\widetilde{e}_R^+}}
\newcommand{\elp}{\ensuremath{\widetilde{e}_L^+}}
\newcommand{\erm}{\ensuremath{\widetilde{e}_R^-}}
\newcommand{\elm}{\ensuremath{\widetilde{e}_L^-}}
\newcommand{\erpm}{\ensuremath{\widetilde{e}_R^\pm}}
\newcommand{\elpm}{\ensuremath{\widetilde{e}_L^\pm}}
\newcommand{\ermp}{\ensuremath{\widetilde{e}_R^\mp}}
\newcommand{\elmp}{\ensuremath{\widetilde{e}_L^\mp}}
\newcommand{\erlpm}{\ensuremath{\widetilde{e}_{R/L}^\pm}}
\newcommand{\erlmp}{\ensuremath{\widetilde{e}_{R/L}^\mp}}
% Smuons:
\newcommand{\mur}{\ensuremath{\widetilde{\mu}_R}}
\newcommand{\mul}{\ensuremath{\widetilde{\mu}_L}}
\newcommand{\murp}{\ensuremath{\widetilde{\mu}_R^+}}
\newcommand{\mulp}{\ensuremath{\widetilde{\mu}_L^+}}
\newcommand{\murm}{\ensuremath{\widetilde{\mu}_R^-}}
\newcommand{\mulm}{\ensuremath{\widetilde{\mu}_L^-}}
\newcommand{\murpm}{\ensuremath{\widetilde{\mu}_R^\pm}}
\newcommand{\mulpm}{\ensuremath{\widetilde{\mu}_L^\pm}}
% Staus:
\newcommand{\taur}{\ensuremath{\widetilde{\tau}_R}}
\newcommand{\taul}{\ensuremath{\widetilde{\tau}_L}}
\newcommand{\taurp}{\ensuremath{\widetilde{\tau}_R^+}}
\newcommand{\taulp}{\ensuremath{\widetilde{\tau}_L^+}}
\newcommand{\taurm}{\ensuremath{\widetilde{\tau}_R^-}}
\newcommand{\taulm}{\ensuremath{\widetilde{\tau}_L^-}}
\newcommand{\taurpm}{\ensuremath{\widetilde{\tau}_R^\pm}}
\newcommand{\taulpm}{\ensuremath{\widetilde{\tau}_L^\pm}}
\newcommand{\tauone}{\ensuremath{\widetilde{\tau}_1}}
\newcommand{\tautwo}{\ensuremath{\widetilde{\tau}_2}}
\newcommand{\tauonep}{\ensuremath{\widetilde{\tau}_1^+}}
\newcommand{\tautwop}{\ensuremath{\widetilde{\tau}_2^+}}
\newcommand{\tauonem}{\ensuremath{\widetilde{\tau}_1^-}}
\newcommand{\tautwom}{\ensuremath{\widetilde{\tau}_2^-}}
\newcommand{\tauonepm}{\ensuremath{\widetilde{\tau}_1^\pm}}
\newcommand{\tautwopm}{\ensuremath{\widetilde{\tau}_2^\pm}}
% sleptons
\newcommand{\lepr}{\ensuremath{\widetilde{\ell}_R}}
\newcommand{\lepl}{\ensuremath{\widetilde{\ell}_L}}
\newcommand{\leppm}{\ensuremath{\widetilde{\ell}^\pm}}
\newcommand{\lepmp}{\ensuremath{\widetilde{\ell}^\mp}}
\newcommand{\leprp}{\ensuremath{\widetilde{\ell}_R^+}}
\newcommand{\leplp}{\ensuremath{\widetilde{\ell}_L^+}}
\newcommand{\leprm}{\ensuremath{\widetilde{\ell}_R^-}}
\newcommand{\leplm}{\ensuremath{\widetilde{\ell}_L^-}}
\newcommand{\leprpm}{\ensuremath{\widetilde{\ell}_R^\pm}}
\newcommand{\leplpm}{\ensuremath{\widetilde{\ell}_L^\pm}}
% Sneutrinos:
\newcommand{\sneu}{\ensuremath{\widetilde{\nu}}}
\newcommand{\asneu}{\ensuremath{\overline{\widetilde{\nu}}}}
\newcommand{\sneue}{\ensuremath{\widetilde{\nu}_e}}
\newcommand{\asneue}{\ensuremath{\overline{\widetilde{\nu}}_e}}
\newcommand{\sneuel}{\ensuremath{\widetilde{\nu}_{eL}}}
\newcommand{\asneuel}{\ensuremath{\overline{\widetilde{\nu}}_{eL}}}
\newcommand{\sneuer}{\ensuremath{\widetilde{\nu}_{eR}}}
\newcommand{\asneuer}{\ensuremath{\overline{\widetilde{\nu}}_{eR}}}
\newcommand{\sneum}{\ensuremath{\widetilde{\nu}_\mu}}
\newcommand{\asneum}{\ensuremath{\overline{\widetilde{\nu}}_\mu}}
\newcommand{\sneuml}{\ensuremath{\widetilde{\nu}_{\mu L}}}
\newcommand{\asneuml}{\ensuremath{\overline{\widetilde{\nu}}_{\mu L}}}
\newcommand{\sneumr}{\ensuremath{\widetilde{\nu}_{\mu R}}}
\newcommand{\asneumr}{\ensuremath{\overline{\widetilde{\nu}}_{\mu R}}}
\newcommand{\sneut}{\ensuremath{\widetilde{\nu}_\tau}}
\newcommand{\asneut}{\ensuremath{\overline{\widetilde{\nu}}_\tau}}
\newcommand{\sneutl}{\ensuremath{\widetilde{\nu}_{\tau L}}}
\newcommand{\asneutl}{\ensuremath{\overline{\widetilde{\nu}}_{\tau L}}}
\newcommand{\sneutr}{\ensuremath{\widetilde{\nu}_{\tau R}}}
\newcommand{\asneutr}{\ensuremath{\overline{\widetilde{\nu}}_{\tau R}}}
\newcommand{\sneul}{\ensuremath{\widetilde{\nu}_\ell}}
\newcommand{\asneul}{\ensuremath{\overline{\widetilde{\nu}}_\ell}}
\newcommand{\sneulpm}{\ensuremath{\widetilde{\nu}_{\ell^\pm}}}
\newcommand{\sneulmp}{\ensuremath{\widetilde{\nu}_{\ell^\mp}}}
% squarks
\newcommand{\squark}{\ensuremath{\widetilde{q}}}
\newcommand{\quarkr}{\ensuremath{\widetilde{q}_R}}
\newcommand{\quarkl}{\ensuremath{\widetilde{q}_L}}
\newcommand{\topr}{\ensuremath{\widetilde{t}_R}}
\newcommand{\topl}{\ensuremath{\widetilde{t}_L}}
\newcommand{\topone}{\ensuremath{\widetilde{t}_1}}
\newcommand{\toptwo}{\ensuremath{\widetilde{t}_2}}
\newcommand{\bottomr}{\ensuremath{\widetilde{b}_R}}
\newcommand{\bottoml}{\ensuremath{\widetilde{b}_L}}
\newcommand{\bottomone}{\ensuremath{\widetilde{b}_1}}
\newcommand{\bottomtwo}{\ensuremath{\widetilde{b}_2}}
\newcommand{\upss}{\ensuremath{\widetilde{u}}}
\newcommand{\upr}{\ensuremath{\widetilde{u}_R}}
\newcommand{\upl}{\ensuremath{\widetilde{u}_L}}
\newcommand{\downr}{\ensuremath{\widetilde{d}_R}}
\newcommand{\downl}{\ensuremath{\widetilde{d}_L}}
\newcommand{\stranger}{\ensuremath{\widetilde{s}_R}}
\newcommand{\strangel}{\ensuremath{\widetilde{s}_L}}
\newcommand{\charmr}{\ensuremath{\widetilde{c}_R}}
\newcommand{\charml}{\ensuremath{\widetilde{c}_L}}
% gauginos
\newcommand{\winoz}{\ensuremath{\widetilde{W}^0}}
\newcommand{\winop}{\ensuremath{\widetilde{W}^+}}
\newcommand{\winom}{\ensuremath{\widetilde{W}^-}}
\newcommand{\winopm}{\ensuremath{\widetilde{W}^\pm}}
\newcommand{\winoonep}{\ensuremath{\widetilde{W_1}^+}}
\newcommand{\winoonem}{\ensuremath{\widetilde{W_1}^-}}
\newcommand{\winotwop}{\ensuremath{\widetilde{W_2}^+}}
\newcommand{\winotwom}{\ensuremath{\widetilde{W_2}^-}}
\newcommand{\bino}{\ensuremath{\widetilde{B}^0}}
\newcommand{\Higgsino}{\ensuremath{\widetilde{H}}}
\newcommand{\Higgsinop}{\ensuremath{\widetilde{H}^+}}
\newcommand{\Higgsinom}{\ensuremath{\widetilde{H}^-}}
%\newcommand{\gluino}{\ensuremath{\widetilde{g}}}
\newcommand{\photino}{\ensuremath{\widetilde{\gamma}}}

% e pairs
\newcommand{\epem}{\ensuremath{e^+e^-}}
% W pairs
\newcommand{\WpWm}{\ensuremath{W^+W^-}}
% Groups
\newcommand{\Uone}{\textit{U}(1)}
\newcommand{\SUtwo}{\textit{SU}(2)}
\newcommand{\SUthree}{\textit{SU}(3)}

\endinput
