# Supplementary material for: A Density Functional Theory and Semiempirical Framework for Trajectory Surface Hopping on Extended Systems
Source: J Chem Theory Comput. 2025 Oct 17;21(20):10474–88. doi: 10.1021/acs.jctc.5c01082 (PMC12573750; doi:10.1021/acs.jctc.5c01082)
Supplement: Supplementary file 2 [file ct5c01082_si_002.zip › Supplementary_information/general/undertilde.sty]

%%
%% This is file `undertilde.sty',
%% generated with the docstrip utility.
%%
%% The original source files were:
%%
%% undertilde.dtx  (with options: `package')
%% 
%% IMPORTANT NOTICE:
%% 
%% For the copyright see the source file.
%% 
%% Any modified versions of this file must be renamed
%% with new filenames distinct from undertilde.sty.
%% 
%% For distribution of the original source see the terms
%% for copying and modification in the file undertilde.dtx.
%% 
%% This generated file may be distributed as long as the
%% original source files, as listed above, are part of the
%% same distribution. (The sources need not necessarily be
%% in the same archive or directory.)
\ProvidesPackage{undertilde}[2000/08/08 v1.0 Tilde under a math object]
\newlength\knuthian@fdfive
\def\mathpal@save#1{\let\was@math@style=#1\relax}
\def\utilde#1{\mathpalette\mathpal@save
              {\setbox124=\hbox{$\was@math@style#1$}%
\setbox125=\hbox{$\fam=3\global\knuthian@fdfive=\fontdimen5\font$}
\setbox125=\hbox{$\widetilde{\vrule height 0pt depth 0pt width \wd124}$}%
               \baselineskip=1pt\relax
               \vtop{\copy124\copy125\vskip -\knuthian@fdfive}}}
\endinput
%%
%% End of file `undertilde.sty'.
