# Supplementary material for: A Density Functional Theory and Semiempirical Framework for Trajectory Surface Hopping on Extended Systems
Source: J Chem Theory Comput. 2025 Oct 17;21(20):10474–88. doi: 10.1021/acs.jctc.5c01082 (PMC12573750; doi:10.1021/acs.jctc.5c01082)
Supplement: Supplementary file 2 [file ct5c01082_si_002.zip › Supplementary_information/general/textalpha.sty]

% textalpha.sty
% +++++++++++++
% Greek symbols in text
% *********************
% 
% :Copyright: © 2010 Günter Milde
% :Licence:   This work may be distributed and/or modified under the
%             conditions of the `LaTeX Project Public License`_, either
%             version 1.3 of this license or any later version.
% 
% :Abstract:  Provide a set of ``\text*`` macros for Greek characters
%             in text mode.
% 
% :Identification:
%  ::

\NeedsTeXFormat{LaTeX2e}
\ProvidesPackage{textalpha}
[2016/02/05 v0.13.2 macros for Greek letters in text]

% .. note::
% 
%    The package was renamed from `textgreek` to `textalpha` to prevent
%    confusion with the textgreek_ package by Leonard Michlmayr.
% 
% 
% Changelog:
%   .. class:: borderless
% 
%   ====== ========== =========================================================
%   0.1    2010-06-16 initial version
%   0.2    2012-06-27 support for compound Unicode definitions outside LGR
%   0.3    2013-05-03 new accent macro names with ``lgrxenc.def`` 0.7
%   0.4    2013-05-28 use ``lgrenc.def`` from greek-fontenc.
%   0.5    2013-09-11 move to greek-fontenc_,
%          ..         support XeTeX/LuaTeX, add breve below accents.
%   0.11   2013-11-28 compatibility with Xe/LuaTeX in 8-bit mode.
%   0.12   2014-12-12 fix auxiliary macro names,
%                     define symbol macros for breathing accents.
%   0.13   2015-09-04 Option normalize-symbols_: support for symbol variants.
%          ..         Option keep-semicolon_: use semicolon as erotimatiko
%                     in LGR.
%   0.13.2 2016-02-05 Support for standard Unicode text font encoding "TU"
%                     (new in fontspec v2.5a).
%   ====== ========== =========================================================
% 
% .. contents::
% 
% Motivation
% ==========
% 
% By default, TeX macros for Greek letters are only valid in mathematical
% mode. This package sets up a suitable `font encoding`_ and `LaTeX internal
% character representations` (LICR) definitions for Greek (``\textalpha`` --
% ``\textOmega``).
% 
% To allow documents using Greek LICR macros without worrying about the TeX
% engine used to compile them, this package tests the declared font encodings
% and does "the right thing" to set up Greek text font support:
% 
% * If the Unicode font encodings EU1 (XeTeX) or EU2 (LuaTeX) are declared,
%   before loading this package (e.g. via ``fontspec``) the package provides
%   Greek LICR definitions for them.
% 
% * Otherwise, the `LGR font encoding`_ is set as `default font encoding`
%   (cf. fntguide_ section 5.3) for Greek.
% 
% Advantages:
% 
% * Symbols from a Greek text font (e.g. the `CB fonts`_) can be accessed
%   without the need for an explicite font-encoding switch anywhere in the
%   text.
% 
% * Unicode input of Greek characters is supported
% 
%   + via ``\usepackage[utf8]{inputenc}`` and ``lgrenc.dfu`` from
%     greek-inputenc_ for 8-bit TeX or XeTeX/LuaTeX in 8-bit compatibility
%     mode in any font encoding (see textalpha-doc.tex_).
% 
%   + natively by XeTeX/LuaTeX for Unicode fonts. As inputenc_ does not work
%     with these engines, text input can be done via the Latin transcription
%     or LICR but *not via literal Unicode characters* for 8-bit font encodings
%     like LGR (see greek-euenc-doc.tex_).
% 
% .. Attention:: The macros work well in any font encoding for single symbols.
%    However, with 8-bit TeX engines, the automatic font-encoding switches
%    behind the doors interfere with kerning between letters and replacement
%    of accent+character with a pre-composed character.
% 
%    Therefore, Greek text should be written with the help of babel_ or
%    polyglossia_ (setting the language to ``greek``) or wrapped in the
%    provided ``ensuregreek`` macro.  Using babel_ or polyglossia_ also helps
%    to ensure correct hyphenation of Greek text.
% 
% 
% Usage
% =====
% 
% Ensure support for Greek characters in text mode with
% 
% .. code:: latex
% 
%      \usepackage{textalpha}
% 
% eventually with the options_ to normalize symbols variants
% 
% .. code:: latex
% 
%      \usepackage[normalize-symbols]{textalpha}
% 
% and/or to use the semicolon as erotimatiko_ also in 8-bit TeX
% 
% .. code:: latex
% 
%      \usepackage[normalize-symbols,keep-semicolon]{textalpha}
% 
% 
% To give ``textalpha.sty`` a chance of finding out which `font encodings`_
% are used, load it after fontspec_ and/or fontenc_.
% 
% 
% 
% For detailled examples see `<textalpha-doc.tex>`_ and `<textalpha-doc.pdf>`_
% (8-bit TeX and XeTeX/LuaTeX in 8-bit compatibility mode) as well as
% `<greek-euenc-doc.tex>`_ and `<greek-euenc-doc.pdf>`_ (XeTeX/LuaTeX with
% Unicode fonts).
% 
% With XeTeX or LuaTex, Unicode fonts and LGR encoded 8-bit fonts can be used
% in the same document (see greek-euenc-doc.tex_).
% 
% 
% Implementation
% ==============
% 
% Options
% -------
% 
% normalize-symbols
% """""""""""""""""
% 
% The "variant shape" symbol characters like ``03D1 GREEK THETA SYMBOL`` are
% mathematical charcters for mathematical use
% (similar to ``1D440 MATHEMATICAL ITALIC CAPITAL M``).
% Unfortunately, some Greek texts sources in Unicode encoding mix letter and
% symbol characters .
% 
% The "normalize-symbols" option controls the handling of `variant shape
% symbols`_ under 8-bit TeX:
% 
% * The option activates a simple "folding" mechanism that merges ϰ and κ to
%   \textkappa etc. for text copied from external sources which may use the
%   GREEK SYMBOL characters in place of GREEK LETTERS,
% 
% * Without this option, variant shape symbols in the input are reported as
%   errors to prevent information loss in cases where the distinction between
%   ϰ and κ is intended (e.g. in mathematical or scientific context).
% 
% With XeTeX/LuaTeX and Unicode fonts, this option is ignored.
% ::

\newif\iftextalpha@normalizeSymbols
\DeclareOption{normalize-symbols}{\textalpha@normalizeSymbolstrue}

% keep-semicolon
% """"""""""""""
% 
% The erotimatiko_ looks like a semicolon but is a
% **Greek question mark**:
% 
% * The `LGR font encoding`_ uses the Latin question mark as input for the
%   `erotimatiko` and maps the semicolon to a middle dot (`ano teleia`).
% * The Unicode standard provides the code point ``037E GREEK QUESTION MARK``
%   but says: "character ``003B SEMICOLON`` (and not 037E) is the preferred
%   character for Greek question mark".
% 
% The ``keep-semicolon`` option allows to use the `semicolon as erotimatiko`_
% in both, Xe/LuaTeX and 8-bit TeX. (The `ano teleia` can be input as
% ``\textanoteleia`` or using character ``00B7 MIDDLE DOT``.)
% With XeTeX/LuaTeX and Unicode fonts, this option is ignored.
% ::

\newif\iftextalpha@keepSemicolon
\DeclareOption{keep-semicolon}{\textalpha@keepSemicolontrue}

\ProcessOptions\relax

% .. _font encoding:
% 
% Font encodings
% --------------
% 
% With 8-bit LaTeX, the `LGR font encoding`_ is used for Greek characters. If
% no Greek-supporting font encoding (TU, EU1, EU2, or LGR) is declared, LGR is
% loaded and set up as default Greek font encoding by this package.
% 
% With XeTeX or LuaTeX, there is one common input and font encoding --
% Unicode. 8-bit TeX font encodings are only used in compatibility mode or for
% fonts not available otherwise. For compatibility with the LaTeX font
% selection system, fontspec_ defines the TU font encoding or the (pseudo)
% font encodings EU1 and EU2 for XeTeX and LuaTeX respectively. However
% `fontspec` does not (yet) define Greek LICR macros. We therefore explicitely
% load Greek LICR definitions for XeTeX/LuaTeX from `greek-euenc.def
% <greek-euenc.def.html>`_ which in turn includes `greek-fontenc.def
% <greek-fontenc.def.html>`_.
% 
% .. _LGR font encoding: README.html#lgr
% 
% Ensure a Greek-supporting font encoding exists and supports Greek LICR
% macros:
% 
% * Load the Greek LICR definitions for Unicode if the font encoding TU, EU1
%   (XeTeX) or EU2 (LuaTeX) is detected.
% * Re-set ``\LastDeclaredEncoding`` (used in some included font-encoding files).
% * If none of TU, EU1, EU2, or LGR is declared, load ``lgrenc.def``.
% 
% ::

\@ifl@aded{def}{tuenc}{
  \renewcommand{\LastDeclaredEncoding}{TU}
  \input{greek-euenc.def}
}{% else
  \@ifl@aded{def}{eu1enc}{
    \renewcommand{\LastDeclaredEncoding}{EU1}
    \input{greek-euenc.def}
  }{% else
    \@ifl@aded{def}{eu2enc}{
      \renewcommand{\LastDeclaredEncoding}{EU2}
      \input{greek-euenc.def}
    }{% else
      \@ifl@aded{def}{lgrenc}{
        % LGR already declared and set up
        \renewcommand{\LastDeclaredEncoding}{LGR}
      }{
        \input{lgrenc.def}
      }
    }
  }
}

% The package hyperref_ defines the PU font encoding which also supports
% (monotonic) Greek. It currently misses polytonic greek and the
% ``\greekscript`` and ``\ensuregreek`` TextCommands::

\@ifl@aded{def}{puenc}
  {\ProvideTextCommand{\greekscript}{PU}{}
   \ProvideTextCommand{\ensuregreek}{PU}[1]{#1}}
  {}


% Symbol macros for breathings
% ----------------------------
% 
% In the Latin transcription provided by LGR, breathing accents (Dasia and
% Psili) are input as < and >. We provide the corresponding NFSS macro accents
% (moved here from `greek-fontenc.def`_).
% 
% As Xe/LuaTeX may use LGR in combination with EU1 or EU2, we define the
% macros twice, for LGR and Unicode font encodings (if they are defined)::

\@ifl@aded{def}{lgrenc}{
  \DeclareTextCommand{\<}{LGR}{\accdasia}
  \DeclareTextCommand{\>}{LGR}{\accpsili}
  % Composite accents starting with the new-defined shortcuts:
  \DeclareTextCompositeCommand{\>}{LGR}{'}{\accpsilioxia}
  \DeclareTextCompositeCommand{\>}{LGR}{`}{\accpsilivaria}
  \DeclareTextCompositeCommand{\>}{LGR}{~}{\accpsiliperispomeni}
  \DeclareTextCompositeCommand{\<}{LGR}{'}{\accdasiaoxia}
  \DeclareTextCompositeCommand{\<}{LGR}{`}{\accdasiavaria}
  \DeclareTextCompositeCommand{\<}{LGR}{~}{\accdasiaperispomeni}
}{}

\@ifl@aded{def}{greek-euenc}{ % XeTeX or LuaTeX with Unicode fonts
  \DeclareTextCommand{\<}{\LastDeclaredEncoding}{\accdasia}
  \DeclareTextCommand{\>}{\LastDeclaredEncoding}{\accpsili}
  % Composite accents starting with the new-defined shortcuts:
  \DeclareTextCompositeCommand{\>}{\LastDeclaredEncoding}{'}{\accpsilioxia}
  \DeclareTextCompositeCommand{\>}{\LastDeclaredEncoding}{`}{\accpsilivaria}
  \DeclareTextCompositeCommand{\>}{\LastDeclaredEncoding}{~}{\accpsiliperispomeni}
  \DeclareTextCompositeCommand{\<}{\LastDeclaredEncoding}{'}{\accdasiaoxia}
  \DeclareTextCompositeCommand{\<}{\LastDeclaredEncoding}{`}{\accdasiavaria}
  \DeclareTextCompositeCommand{\<}{\LastDeclaredEncoding}{~}{\accdasiaperispomeni}
}{}


% Default declarations
% --------------------
% 
% The following definitions ensure that the Greek LICR macros can be used
% anywhere in the document also with 8-bit TeX by declaring LGR as their
% default font encoding. Abort here, if the LGR font encoding is not defined::

\@ifl@aded{def}{lgrenc}
  {}
% else return:
  {\expandafter\endinput}


% greekscript, ensuregreek
% """"""""""""""""""""""""
% 
% The ``\greekscript`` declaration ensures the current font encoding supports
% the Greek script. ``greek-fontenc.def`` sets this to the empty declaration
% for font encodings that do so. This is currently used by ``lgrenc.def``
% (LGR) and ``greek-euenc.def`` (Greek LICR macros for EU1 and EU2).
% 
% 
% We define LGR as default encoding for Greek text. We use
% ``\ProvideTextCommandDefault`` to enable the author or other packages to use
% an alternative definition (see [fntguide_])::

\ProvideTextCommandDefault{\greekscript}{\fontencoding{LGR}\selectfont}

% The ``\ensuregreek`` command can be used to ensure that its argument is set in
% a font encoding with support for Greek. Again the default is LGR::

\ProvideTextCommandDefault{\ensuregreek}[1]{\leavevmode{\greekscript #1}}

% .. The [fntguide_] writes
% 
%      Note that ``\DeclareTextAccentDefault`` can be used on any
%      one-argument encoding-specific command, not just those defined with
%      ``\DeclareTextAccent``.
% 
%    However, the simpler alternative
%    ``\DeclareTextAccentDefault{\ensuregreek}{LGR}`` fails with the table of
%    Unicode characters in the test document `<textalpha-doc.tex>`__:
% 
%      ``! You can't use a prefix with `end-group character }'.``
% 
% Eventually, all font encodings supporting Greek script (e.g. LGI, PU, TU,
% EU1, EU2) will declare ``\ensuregreek`` as text command that passes the
% argument unchanged. This way, kerning and selection of precomposed glyphs
% would work also for cases like ``\ensuregreek{\'A}U``.
% 
% 
% Greek Alphabet
% """"""""""""""
% 
% Define the ``text*`` marcos as default for all font encodings::

\DeclareTextSymbolDefault{\textAlpha}{LGR}
\DeclareTextSymbolDefault{\textBeta}{LGR}
\DeclareTextSymbolDefault{\textGamma}{LGR}
\DeclareTextSymbolDefault{\textDelta}{LGR}
\DeclareTextSymbolDefault{\textEpsilon}{LGR}
\DeclareTextSymbolDefault{\textZeta}{LGR}
\DeclareTextSymbolDefault{\textEta}{LGR}
\DeclareTextSymbolDefault{\textTheta}{LGR}
\DeclareTextSymbolDefault{\textIota}{LGR}
\DeclareTextSymbolDefault{\textKappa}{LGR}
\DeclareTextSymbolDefault{\textLambda}{LGR}
\DeclareTextSymbolDefault{\textMu}{LGR}
\DeclareTextSymbolDefault{\textNu}{LGR}
\DeclareTextSymbolDefault{\textXi}{LGR}
\DeclareTextSymbolDefault{\textOmicron}{LGR}
\DeclareTextSymbolDefault{\textPi}{LGR}
\DeclareTextSymbolDefault{\textRho}{LGR}
\DeclareTextSymbolDefault{\textSigma}{LGR}
\DeclareTextSymbolDefault{\textTau}{LGR}
\DeclareTextSymbolDefault{\textUpsilon}{LGR}
\DeclareTextSymbolDefault{\textPhi}{LGR}
\DeclareTextSymbolDefault{\textChi}{LGR}
\DeclareTextSymbolDefault{\textPsi}{LGR}
\DeclareTextSymbolDefault{\textOmega}{LGR}
%
\DeclareTextSymbolDefault{\textalpha}{LGR}
\DeclareTextSymbolDefault{\textbeta}{LGR}
\DeclareTextSymbolDefault{\textgamma}{LGR}
\DeclareTextSymbolDefault{\textdelta}{LGR}
\DeclareTextSymbolDefault{\textepsilon}{LGR}
\DeclareTextSymbolDefault{\textzeta}{LGR}
\DeclareTextSymbolDefault{\texteta}{LGR}
\DeclareTextSymbolDefault{\texttheta}{LGR}
\DeclareTextSymbolDefault{\textiota}{LGR}
\DeclareTextSymbolDefault{\textkappa}{LGR}
\DeclareTextSymbolDefault{\textlambda}{LGR}
\DeclareTextSymbolDefault{\textmu}{LGR}
\DeclareTextSymbolDefault{\textnu}{LGR}
\DeclareTextSymbolDefault{\textxi}{LGR}
\DeclareTextSymbolDefault{\textomicron}{LGR}
\DeclareTextSymbolDefault{\textpi}{LGR}
\DeclareTextSymbolDefault{\textrho}{LGR}
\DeclareTextSymbolDefault{\textsigma}{LGR}
\DeclareTextSymbolDefault{\textvarsigma}{LGR}
\DeclareTextSymbolDefault{\textfinalsigma}{LGR} % alias for \textvarsigma
\DeclareTextSymbolDefault{\textautosigma}{LGR}  % char 115 in LGR
\DeclareTextSymbolDefault{\texttau}{LGR}
\DeclareTextSymbolDefault{\textupsilon}{LGR}
\DeclareTextSymbolDefault{\textphi}{LGR}
\DeclareTextSymbolDefault{\textchi}{LGR}
\DeclareTextSymbolDefault{\textpsi}{LGR}
\DeclareTextSymbolDefault{\textomega}{LGR}

% Additional Greek symbols
% """"""""""""""""""""""""
% 
% Including alias names for compatibility with hyperref's puenc.def.
% 
% Ancient Greek Numbers (Athenian Numerals)::

\DeclareTextSymbolDefault{\textpentedeka}{LGR}    % GREEK ACROPHONIC ATTIC FIFTY
\DeclareTextSymbolDefault{\textpentehekaton}{LGR} % GREEK ACROPHONIC ATTIC FIVE HUNDRED
\DeclareTextSymbolDefault{\textpenteqilioi}{LGR}  % GREEK ACROPHONIC ATTIC FIVE THOUSAND
\DeclareTextSymbolDefault{\textpentemurioi}{LGR}  % GREEK ACROPHONIC ATTIC FIFTY THOUSAND

% Archaic letters::

\DeclareTextSymbolDefault{\textstigma}{LGR}      % ϛ
\DeclareTextSymbolDefault{\textstigmagreek}{LGR} % ϛ (puenc.def)
\DeclareTextSymbolDefault{\textvarstigma}{LGR}   % stigma variant
\DeclareTextSymbolDefault{\textkoppa}{LGR}       % ϟ (greek small letter koppa)
\DeclareTextSymbolDefault{\textkoppagreek}{LGR}  % ϟ (puenc.def)
\DeclareTextSymbolDefault{\textqoppa}{LGR}       % ϙ (archaic koppa)
\DeclareTextSymbolDefault{\textQoppa}{LGR}       % Ϙ (archaic Koppa)
\DeclareTextSymbolDefault{\textStigma}{LGR}      % Ϛ ϹΤ ligature in some fonts
\DeclareTextSymbolDefault{\textStigmagreek}{LGR} % Ϛ (puenc.def)
\DeclareTextSymbolDefault{\textSampi}{LGR}       % Ϡ
\DeclareTextSymbolDefault{\textSampigreek}{LGR}  % Ϡ (puenc.def)
\DeclareTextSymbolDefault{\textsampi}{LGR}       % ϡ
\DeclareTextSymbolDefault{\textsampigreek}{LGR}  % ϡ (puenc.def)
\DeclareTextSymbolDefault{\textanoteleia}{LGR}   % ·
\DeclareTextSymbolDefault{\texterotimatiko}{LGR} % ; (003B is the preferred character)
\DeclareTextSymbolDefault{\textdigamma}{LGR}     % ϝ
\DeclareTextSymbolDefault{\textDigamma}{LGR}     % Ϝ
\DeclareTextSymbolDefault{\textdigammagreek}{LGR} % ϝ (puenc.def)
\DeclareTextSymbolDefault{\textDigammagreek}{LGR} % Ϝ (puenc.def)

% numeral signs: http://en.wikipedia.org/wiki/Greek_numerals ::

\DeclareTextSymbolDefault{\textnumeralsigngreek}{LGR}      % (puenc.def)
\DeclareTextSymbolDefault{\textnumeralsignlowergreek}{LGR} % (puenc.def)

% variant shape symbols
% '''''''''''''''''''''
% 
% Mathematical notation uses variant shapes of some Greek letters as
% additional symbols.  There are separate code points for the symbol variants
% in Unicode but not in the LGR font encoding used for Greek in 8-bit TeX.
% The variations have no syntactic meaning in Greek text. ::

\DeclareTextSymbolDefault{\textbetasymbol}{LGR}    % ϐ GREEK BETA SYMBOL
\DeclareTextSymbolDefault{\textthetasymbol}{LGR}   % ϑ $\vartheta$ GREEK THETA SYMBOL
\DeclareTextSymbolDefault{\textphisymbol}{LGR}     % ϕ $\phi$ GREEK PHI SYMBOL
\DeclareTextSymbolDefault{\textpisymbol}{LGR}      % ϖ $\varpi$ GREEK PI SYMBOL
\DeclareTextSymbolDefault{\textkappasymbol}{LGR}   % ϰ GREEK KAPPA SYMBOL
\DeclareTextSymbolDefault{\textrhosymbol}{LGR}     % ϱ $\varrho$ GREEK RHO SYMBOL
\DeclareTextSymbolDefault{\textThetasymbol}{LGR}   % ϴ GREEK CAPITAL THETA SYMBOL
\DeclareTextSymbolDefault{\textepsilonsymbol}{LGR} % ϵ $\epsilon$ GREEK LUNATE EPSILON SYMBOL

% Define compatibility mappings if the normalize-symbols_ option is set::

\iftextalpha@normalizeSymbols
  \DeclareTextCommand{\textbetasymbol}   {LGR}{\textbeta}
  \DeclareTextCommand{\textthetasymbol}  {LGR}{\texttheta}
  \DeclareTextCommand{\textphisymbol}    {LGR}{\textphi}
  \DeclareTextCommand{\textpisymbol}     {LGR}{\textpi}
  \DeclareTextCommand{\textkappasymbol}  {LGR}{\textkappa}
  \DeclareTextCommand{\textrhosymbol}    {LGR}{\textrho}
  \DeclareTextCommand{\textThetasymbol}  {LGR}{\textTheta}
  \DeclareTextCommand{\textepsilonsymbol}{LGR}{\textepsilon}
\fi


% Diacritics
% """"""""""
% 
% Greek diacritics via "named" macros::

\DeclareTextAccentDefault{\accdasia}{LGR}
\DeclareTextAccentDefault{\accpsili}{LGR}
\DeclareTextAccentDefault{\acctonos}{LGR}
\DeclareTextAccentDefault{\accvaria}{LGR}
\DeclareTextAccentDefault{\accperispomeni}{LGR}
\DeclareTextAccentDefault{\accdialytika}{LGR}
%
\DeclareTextAccentDefault{\accdasiaoxia}{LGR}
\DeclareTextAccentDefault{\accdasiavaria}{LGR}
\DeclareTextAccentDefault{\accdasiaperispomeni}{LGR}
\DeclareTextAccentDefault{\accpsilioxia}{LGR}
\DeclareTextAccentDefault{\accpsilivaria}{LGR}
\DeclareTextAccentDefault{\accpsiliperispomeni}{LGR}
\DeclareTextAccentDefault{\accdialytikatonos}{LGR}
\DeclareTextAccentDefault{\accdialytikavaria}{LGR}
\DeclareTextAccentDefault{\accdialytikaperispomeni}{LGR}

% Symbol macros for the breathings::

\DeclareTextAccentDefault{\<}{LGR}
\DeclareTextAccentDefault{\>}{LGR}

% Postfix accents::

\DeclareTextSymbolDefault{\ypogegrammeni}{LGR} % "small" sub-iota
\DeclareTextSymbolDefault{\prosgegrammeni}{LGR}  % "capital" sub-iota

% Other accents in LGR::

\DeclareTextAccentDefault{\accinvertedbrevebelow}{LGR} % INVERTED BREVE BELOW
\DeclareTextAccentDefault{\textsubarch}{LGR}           % tipa, Teubner name: ut
\DeclareTextAccentDefault{\accbrevebelow}{LGR}         % BREVE BELOW


% Auxiliary macros
% """"""""""""""""
% 
% ``\MakeUppercase`` requires three internal commands::

\DeclareTextAccentDefault{\LGR@accdropped}{LGR}
\DeclareTextAccentDefault{\LGR@accDialytika}{LGR}
\DeclareTextAccentDefault{\LGR@hiatus}{LGR}


% semicolon as erotimatiko
% """"""""""""""""""""""""
% 
% The text command ``\textsemicolon`` inserts ``\texterotimatiko``
% in LGR font encoding and a "normal" semicolon else::

\ProvideTextCommandDefault{\textsemicolon}{;}
\ProvideTextCommand{\textsemicolon}{LGR}{\texterotimatiko}

% The LGR font encoding maps ";" to a middle dot (ano teleia). With the
% keep-semicolon_ option, the semicolon is made an active character and calls
% ``\textsemicolon``::

\iftextalpha@keepSemicolon
  \catcode`;=\active
  \newcommand{;}{\textsemicolon}
\fi


% .. References
%    ----------
% .. _LaTeX Project Public License: http://www.latex-project.org/lppl.txt
% .. _CB fonts: http://www.ctan.org/pkg/cbgreek-complete
% .. _babel: http://www.ctan.org/pkg/babel
% .. _euenc:  http://www.ctan.org/pkg/euenc
% .. _e-TeX: http://www.tex.ac.uk/cgi-bin/texfaq2html?label=etex
% .. _fontenc: http://www.ctan.org/pkg/fontenc
% .. _fontspec: http://www.ctan.org/pkg/fontspec
% .. _fntguide: http://mirror.ctan.org/macros/latex/doc/fntguide.pdf
% .. _greek-fontenc: http://www.ctan.org/pkg/greek-fontenc
% .. _greek-inputenc: http://www.ctan.org/pkg/greek-inputenc
% .. _hyperref: http://www.ctan.org/pkg/hyperref
% .. _inputenc: http://www.ctan.org/pkg/inputenc
% .. _polyglossia: http://www.ctan.org/pkg/polyglossia
% .. _textgreek: http://www.ctan.org/pkg/textgreek
% .. _xunicode: http://www.ctan.org/pkg/xunicode
% 
% .. _erotimatiko: https://en.wikipedia.org/wiki/Question_mark#Erotimatiko
