# Supplementary material for: A Density Functional Theory and Semiempirical Framework for Trajectory Surface Hopping on Extended Systems
Source: J Chem Theory Comput. 2025 Oct 17;21(20):10474–88. doi: 10.1021/acs.jctc.5c01082 (PMC12573750; doi:10.1021/acs.jctc.5c01082)
Supplement: Supplementary file 2 [file ct5c01082_si_002.zip › Supplementary_information/general/SAVE_caption.sty]

%%
%% This is file `caption.sty',
%% generated with the docstrip utility.
%%
%% The original source files were:
%%
%% caption.dtx  (with options: `package')
%% 
%% Copyright (C) 1994-2005 Axel Sommerfeldt (caption@sommerfeldt.net)
%% 
%% --------------------------------------------------------------------------
%% 
%% This work may be distributed and/or modified under the
%% conditions of the LaTeX Project Public License, either version 1.3
%% of this license or (at your option) any later version.
%% The latest version of this license is in
%%   http://www.latex-project.org/lppl.txt
%% and version 1.3 or later is part of all distributions of LaTeX
%% version 2003/12/01 or later.
%% 
%% This work has the LPPL maintenance status "maintained".
%% 
%% This Current Maintainer of this work is Axel Sommerfeldt.
%% 
%% This work consists of the files caption.ins, caption.dtx,
%% caption2.dtx, caption.xml, and anleitung.tex and the derived files
%% caption.sty, caption2.sty, caption3.sty, and manual.tex.
%% 
\NeedsTeXFormat{LaTeX2e}[1994/12/01]
\ProvidesPackage{caption}[2005/06/26 v3.0f Customising captions (AS)]
\RequirePackage{caption3}
\DeclareCaptionOption{type}{\def\@captype{#1}}% new v3.0d
\newcommand*\caption@floatname[1]{\@nameuse{#1name}}
\DeclareCaptionOption*{figureposition}{\captionsetup[figure]{position=#1}}%  new v3.0a
\DeclareCaptionOption*{tableposition}{\captionsetup[table]{position=#1}}%    new v3.0a
\DeclareCaptionOption{config}[caption]{%
   \InputIfFileExists{#1.cfg}{\typeout{*** Local configuration file
                                       #1.cfg used ***}}%
                             {\PackageWarning{caption}{Configuration
                               file #1.cfg not found}}}
\DeclareCaptionOption*{normal}[]{\caption@setformat{normal}}
\DeclareCaptionOption*{isu}[]{\caption@setformat{hang}}
\DeclareCaptionOption*{hang}[]{\caption@setformat{hang}}
\DeclareCaptionOption*{center}[]{\caption@setjustification{centering}}
\DeclareCaptionOption*{anne}[]{\caption@setjustification{centerlast}}
\DeclareCaptionOption*{centerlast}[]{\caption@setjustification{centerlast}}
\DeclareCaptionOption*{scriptsize}[]{\def\captionfont{\scriptsize}}
\DeclareCaptionOption*{footnotesize}[]{\def\captionfont{\footnotesize}}
\DeclareCaptionOption*{small}[]{\def\captionfont{\small}}
\DeclareCaptionOption*{normalsize}[]{\def\captionfont{\normalsize}}
\DeclareCaptionOption*{large}[]{\def\captionfont{\large}}
\DeclareCaptionOption*{Large}[]{\def\captionfont{\Large}}
\DeclareCaptionOption*{up}[]{\l@addto@macro\captionlabelfont\upshape}
\DeclareCaptionOption*{it}[]{\l@addto@macro\captionlabelfont\itshape}
\DeclareCaptionOption*{sl}[]{\l@addto@macro\captionlabelfont\slshape}
\DeclareCaptionOption*{sc}[]{\l@addto@macro\captionlabelfont\scshape}
\DeclareCaptionOption*{md}[]{\l@addto@macro\captionlabelfont\mdseries}
\DeclareCaptionOption*{bf}[]{\l@addto@macro\captionlabelfont\bfseries}
\DeclareCaptionOption*{rm}[]{\l@addto@macro\captionlabelfont\rmfamily}
\DeclareCaptionOption*{sf}[]{\l@addto@macro\captionlabelfont\sffamily}
\DeclareCaptionOption*{tt}[]{\l@addto@macro\captionlabelfont\ttfamily}
\DeclareCaptionOption*{nooneline}[]{\caption@setbool{slc}{0}}
\caption@setbool{ruled}{0}
\DeclareCaptionOption*{ruled}[]{\caption@setbool{ruled}{1}}
\newcommand*\DeclareCaptionPackage[1]{%
  \caption@setbool{pkt@#1}{1}%
  \DeclareCaptionOption*{#1}{\caption@setbool{pkt@#1}{##1}}}
\AtEndOfPackage{\let\DeclareCaptionPackage\@undefined}
\newcommand\caption@ifpackage[3]{%
  \caption@ifbool{pkt@#1}{%
    \@ifundefined{#2}%
      {\let\next\AtBeginDocument}%
      {\let\next\@firstofone}%
  }{%
    \let\next\@gobble
  }%
  \ifodd\caption@debug\relax
    \edef\caption@tempa{%
      \caption@ifbool{pkt@#1}{%
        \@ifundefined{#2}{AtBeginDocument}{firstofone}%
      }{gobble}}%
    \PackageInfo{caption}{#1 = \caption@ifbool{pkt@#1}{1}{0} %
         (\@ifundefined{#2}{not }{}loaded -> \caption@tempa)}%
  \fi
  \@nameundef{caption@ifpkt@#1}%  bugfixed v3.0a
  \next{%
    \expandafter\ifx\csname #2\endcsname\relax
    \else
      #3
    \fi}}
\AtEndOfPackage{\let\caption@ifpackage\@undefined}
\DeclareCaptionPackage{caption}
\DeclareCaptionPackage{float}
\DeclareCaptionPackage{floatrow}
\DeclareCaptionPackage{hyperref}
\DeclareCaptionPackage{hypcap}
\DeclareCaptionPackage{listings}
\DeclareCaptionPackage{longtable}
\DeclareCaptionPackage{rotating}
\DeclareCaptionPackage{sidecap}
\DeclareCaptionPackage{supertabular}
\def\ProcessOptionsWithKV#1{% bugfixed v3.0a
  \let\@tempc\relax
  \let\caption@tempa\@empty
  \@for\CurrentOption:=\@classoptionslist\do{%
    \@ifundefined{KV@#1@\CurrentOption}%
    {}%
    {%
      \edef\caption@tempa{\caption@tempa,\CurrentOption,}%
      \@expandtwoargs\@removeelement\CurrentOption
        \@unusedoptionlist\@unusedoptionlist
    }%
  }%
  \edef\caption@tempa{%
    \noexpand\setkeys{#1}{%
      \caption@tempa\@ptionlist{\@currname.\@currext}%
    }%
  }%
  \caption@tempa
  \let\CurrentOption\@empty
  \AtEndOfPackage{\let\@unprocessedoptions\relax}}
\ProcessOptionsWithKV{caption}
\let\ProcessOptionsWithKV\@undefined
\caption@ifbool{pkt@caption}{}{\endinput}
\@nameundef{caption@ifpkt@caption}
\def\captionof{\@ifstar{\caption@of{\caption*}}{\caption@of\caption}}
\newcommand*\caption@of[2]{\def\@captype{#2}#1}
\providecommand\ContinuedFloat{%
  \ifx\@captype\@undefined
    \@latex@error{\noexpand\ContinuedFloat outside float}\@ehd
  \else
    \addtocounter\@captype\m@ne
    \caption@ContinuedFloat\@captype
  \fi}%
\let\caption@ContinuedFloat\@gobble
\let\caption@resetContinuedFloat\@gobble
\newcommand*\caption@begin[1]{%
  \caption@resetContinuedFloat{#1}%
  \begingroup
  \caption@setfloattype{#1}%
  \ifx\caption@lfmt\caption@lfmt@default\else
    \@namedef{fnum@#1}{%
      \caption@lfmt{\caption@floatname{#1}}{\@nameuse{the#1}}}%
  \fi
  \caption@fixposition
  \global\let\caption@fixedposition\caption@position
  \caption@@begin{#1}}
\newcommand*\caption@beginex[1]{%
  \caption@begin{#1}%
  \caption@preparelof}
\newcommand*\caption@end{%
  \caption@@end
  \endgroup
  \let\caption@position\caption@fixedposition}
\let\caption@setfloattype\caption@settype%  new v3.0a
\newcommand*\caption@letfloattype[2]{%
  \def\caption@setfloattype##1{%
    \caption@settype{##1}#2\caption@settype{#1}}}
\newcommand*\caption@preparelof[1]{%  changed v3.0b
  \caption@iflof%
    {\def\caption@tempa{#1}}%
    {\let\caption@tempa\@empty}%
  \ifx\caption@tempa\@empty
    \def\addcontentsline##1##2##3{}%
  \fi}
\let\caption@@begin\@gobble % new v3.0a
\let\caption@@end\@empty %    new v3.0a
\AtBeginDocument{%
  \let\caption@old\caption
  \let\caption@@old\@caption
  \@ifundefined{cc@caption}{%
    \def\caption{\caption@caption\caption@old}%
    \def\caption@caption#1{%
      \@ifstar{\ContinuedFloat\global\caption@startrue #1[]}{#1}}%
    \long\def\@caption#1[#2]#3{%
      \caption@beginex{#1}{#2}%
        \caption@@old{#1}[{#2}]{#3}%
      \caption@end}%
  }{%
    \PackageInfo{caption}{captcont package v2.0 detected}%
    \def\caption@caption#1{#1}%  added v3.0c
  }%
}
\renewcommand\@makecaption[2]{%
  \caption@iftop{\vskip\belowcaptionskip}{\vskip\abovecaptionskip}%
  \ifnum\caption@debug>1 %
    \llap{$\caption@iftop\downarrow\uparrow$ }%
  \fi
  \caption@@make{#1}{#2}%
  \caption@iftop{\vskip\abovecaptionskip}{\vskip\belowcaptionskip}}
\AtBeginDocument{\let\scr@caption\caption}
\def\caption@setfloatposition{%
  \caption@setposition{\@fs@iftopcapt t\else b\fi}}
\caption@ifpackage{float}{@float@setevery}{%
  \PackageInfo{caption}{float package v1.3 (or newer) detected}%
  \let\caption@of@float\@gobble
  \renewcommand*\caption@of[2]{%
    \@ifundefined{fst@#2}{}{%
      \let\caption@of@float\@firstofone
      \@nameuse{fst@#2}\@float@setevery{#2}}%
    \def\@captype{#2}#1}%
  \let\caption@@float\float@caption
  \long\def\float@caption#1[#2]#3{%
    \caption@beginex{#1}{#2}%
      \let\@fs@capt\caption@@make
      \caption@@float{#1}[{#2}]{#3}%
      \caption@of@float{%
        \def\caption@@make##1##2{\unvbox\@floatcapt}%
        \@makecaption{}{}}%
    \caption@end}%
  \let\caption@float@setevery\@float@setevery
  \def\@float@setevery#1{%
    \caption@float@setevery{#1}%
    \def\caption@floatname##1{\@nameuse{fname@#1}}%
    \expandafter\let\expandafter\caption@tempa\csname @float@c@#1\endcsname
    \ifx\caption@tempa\float@caption
    \else\ifx\caption@tempa\@caption
    \else\ifx\caption@tempa\caption@@float
      \expandafter\let\csname @float@c@#1\endcsname\float@caption
    \else
      \expandafter\let\csname @float@c@#1\endcsname\@caption
    \fi\fi\fi
    \expandafter\ifx\csname @float@c@#1\endcsname\float@caption
      \caption@setfloatposition%  changed v3.0b+f
      \expandafter\let\expandafter\caption@fst\csname fst@#1\endcsname
      \edef\caption@fst{\noexpand\string\expandafter\noexpand\caption@fst}%
      \edef\caption@fst{\noexpand\@gobblefour\caption@fst}%
      \caption@setstyle*\caption@fst
      \caption@settype\caption@fst% new v3.0f
    \fi}%
  \g@addto@macro\fs@plaintop{\def\@fs@mid{\vspace\abovecaptionskip\relax}}%
  \g@addto@macro\fs@boxed{\def\@fs@mid{\kern\abovecaptionskip\relax}}%
}
\captionsetup[boxed]{skip=2pt}%
\caption@ifbool{ruled}{%
  \captionsetup[ruled]{margin=0pt,singlelinecheck=0}% new v3.0f
}{% v3.0f: "strut=0" added
  \DeclareCaptionStyle{ruled}{labelfont=bf,labelsep=space,strut=0}}
\let\caption@ifruled\@undefined
\caption@ifpackage{floatrow}{flrow@setlist}{%
  \PackageInfo{caption}{floatrow package v0.1f (or newer) detected}%
  \renewcommand*\caption@of[2]{%
    \def\@captype{#2}\flrow@setlist{{#2}}#1}%
  \renewcommand*\caption@floatname[1]{%
    \@nameuse{\@ifundefined{fname@#1}{#1name}{fname@#1}}}%
}
\caption@ifpackage{hyperref}{theHfigure}{%
  \PackageInfo{caption}{hyperref package v6.74m (or newer) detected}%
  \def\caption@ContinuedFloat#1{%
    \@ifundefined{theH#1}{}{%
      \@ifundefined{c@CF@#1}{\newcounter{CF@#1}}{}%
      \stepcounter{CF@#1}%
      \expandafter\l@addto@macro\csname theH#1\endcsname{.\arabic{CF@#1}}%
      \let\caption@resetContinuedFloat\@gobble
    }}%
  \def\caption@resetContinuedFloat#1{%
    \@ifundefined{c@CF@#1}{}{\@stpelt{CF@#1}}}%
}
\caption@ifpackage{hypcap}{hc@caption}{%
  \PackageInfo{caption}{hypcap package v1.0 (or newer) detected}%
  \let\caption@capstart\capstart
  \def\capstart{%
    \let\hc@org@caption\caption
    \begingroup
      \let\H@refstepcounter\@gobble
      \Hy@hypertexnamesfalse
      \caption@capstart
      \global\let\caption@currentHref\@currentHref
    \endgroup
    \def\caption{%
      \let\caption\hc@org@caption
      \H@refstepcounter\@captype
      \caption@caption\hc@caption}}%
  \let\caption@hc@@caption\hc@@caption
  \long\def\hc@@caption#1[#2]#3{%
    \caption@beginex{#1}{#2}%
      \let\caption@hyper@makecurrent\hyper@makecurrent
      \def\hyper@makecurrent\@captype{%
        \let\hyper@makecurrent\caption@hyper@makecurrent
        \global\let\@currentHref\caption@currentHref}%
      \caption@hc@@caption{#1}[{#2}]{#3}%
    \caption@end}%
}
\caption@ifpackage{listings}{lst@MakeCaption}{%
  \PackageInfo{caption}{listings package v1.2 (or newer) detected}%
  \let\caption@lst@MakeCaption\lst@MakeCaption
  \def\lst@MakeCaption#1{%
    \let\caption@setfloattype\caption@settype
    \def\caption@autoposition{\caption@setposition{#1}}%
    \caption@begin{lstlisting}%
      \caption@lst@MakeCaption{#1}%
    \caption@end}%
}
\caption@ifpackage{longtable}{LT@makecaption}{%
  \PackageInfo{caption}{longtable package v3.15 (or newer) detected}%
  \def\LT@makecaption#1#2#3{%
    \LT@mcol\LT@cols c{\hbox to\z@{\hss\parbox[t]\hsize{%
      \caption@letfloattype{longtable}{% bugfixed v3.0e
        \ifdim\LTcapwidth=4in \else
          \caption@setwidth\LTcapwidth
        \fi}%
      \let\caption@defaultpos\@firstoftwo% default = top
      \def\caption@autoposition{% does not work within \end(last)foot!
        \caption@setposition{\ifcase\LT@rows t\else b\fi}}%
      \caption@begin{table}%
        \vskip-\ht\@arstrutbox
        \caption@iftop{\vskip\belowcaptionskip}{\vskip\abovecaptionskip}%
        \caption@startrue#1\caption@starfalse
        \caption@@make{#2}{#3}\endgraf
        \caption@iftop{\vskip\abovecaptionskip}{\vskip\belowcaptionskip}%
      \caption@end}%
    \hss}}}%
}
\caption@ifpackage{rotating}{@rotcaption}{%
  \PackageInfo{caption}{rotating package v2.0 (or newer) detected}%
  \let\caption@rot\rotcaption
  \def\rotcaption{\caption@caption\caption@rot}%
  \let\caption@@rot\@rotcaption
  \long\def\@rotcaption#1[#2]#3{%
    \caption@beginex{#1}{#2}%
      \caption@@rot{#1}[{#2}]{#3}%
    \caption@end}%
  \long\def\@makerotcaption#1#2{%
    \rotatebox{90}{%
      \begin{minipage}{.8\textheight}%
        \caption@@make{#1}{#2}%
      \end{minipage}%
    }\par
    \hspace{12pt}}%
}
\caption@ifpackage{sidecap}{endSC@FLOAT}{%
  \PackageInfo{caption}{sidecap package v1.4d (or newer) detected}%
  \let\SC@caption=\caption
  \let\caption@SC@zfloat\SC@zfloat
  \def\SC@zfloat#1#2#3[#4]{%
    \caption@SC@zfloat{#1}{#2}{#3}[#4]%
    \global\let\SC@CAPsetup\@empty
    \def\captionsetup##1{\g@addto@macro\SC@CAPsetup{,##1}}%
    \let\caption@old\caption
    \def\caption{\caption@caption\caption@old}%
  }%
  \let\caption@endSC@FLOAT\endSC@FLOAT
  \def\endSC@FLOAT{%
    \let\@captype\SC@captype
    \caption@esetup\SC@CAPsetup
    \caption@letfloattype{SC\@captype}{% bugfixed v3.0e
      \caption@setmargin\z@
      \@ifundefined{SC@justify}{}{%
        \ifx\SC@justify\@empty\else
          \let\caption@hj\SC@justify
          \let\SC@justify\@empty
        \fi}}%
    \long\def\caption@ifempty##1{% bugfix v3.0e
      \ifx\SC@CAPtext\@empty
        \expandafter\@firstofone
      \else
        \expandafter\@gobble
      \fi}%
    \caption@endSC@FLOAT}%
}
\def\caption@setSTposition{%
  \caption@setposition{\if@topcaption t\else b\fi}}
\caption@ifpackage{supertabular}{ST@caption}{%
  \PackageInfo{caption}{supertabular package detected}%
  \let\caption@tablecaption\tablecaption
  \def\tablecaption{\caption@caption\caption@tablecaption}%
  \let\caption@ST\ST@caption
  \long\def\ST@caption#1[#2]#3{\par%  bugfixed v3.0a
    \caption@letfloattype{supertabular}{}%
    \let\caption@fixposition\caption@setSTposition
    \caption@beginex{#1}{#2}%
      \addcontentsline{\csname ext@#1\endcsname}{#1}%
                      {\protect\numberline{%
                          \csname the#1\endcsname}{\ignorespaces #2}}%
      \@parboxrestore
      \normalsize
      \@makecaption{\csname fnum@#1\endcsname}{\ignorespaces #3}\par
    \caption@end}%
}
\endinput
%%
%% End of file `caption.sty'.
