# Supplementary material for: A Density Functional Theory and Semiempirical Framework for Trajectory Surface Hopping on Extended Systems
Source: J Chem Theory Comput. 2025 Oct 17;21(20):10474–88. doi: 10.1021/acs.jctc.5c01082 (PMC12573750; doi:10.1021/acs.jctc.5c01082)
Supplement: Supplementary file 2 [file ct5c01082_si_002.zip › Supplementary_information/general/yhmath.sty]

%%
%% This is file `yhmath.sty',
%% generated with the docstrip utility.
%%
%% The original source files were:
%%
%% yhmath.dtx  (with options: `package')
%% 
\NeedsTeXFormat{LaTeX2e}[1995/12/01]
\ProvidesPackage{yhmath}
\RequirePackage{amsmath}
\DeclareSymbolFont{largesymbols}{OMX}{yhex}{m}{n}
\DeclareMathAccent{\widetilde}{\mathord}{largesymbols}{"65}
\DeclareMathAccent{\widehat}{\mathord}{largesymbols}{"62}
\DeclareMathAccent{\widetriangle}{\mathord}{largesymbols}{"E6}
\DeclareMathAccent{\wideparen}{\mathord}{largesymbols}{"F3}
\newenvironment{amatrix}{\left\langle\begin{matrix}}{\end{matrix}\right\rangle}
\def\adots{\mathinner{\mkern2mu\raise\p@\hbox{.}
\mkern2mu\raise4\p@\hbox{.}\mkern1mu
\raise7\p@\vbox{\kern7\p@\hbox{.}}\mkern1mu}}
\edef\@tempa#1#2{\def#1{\mathaccent\string"\noexpand\accentclass@#2 }}
\@tempa\ring{017}
\newcommand{\widering}[1]{\overset{\smash{\lower1.333ex\hbox{$%
\displaystyle\ring{}$}}}{\wideparen{#1}}}
\endinput
%%
%% End of file `yhmath.sty'.
