# Supplementary material for: A Density Functional Theory and Semiempirical Framework for Trajectory Surface Hopping on Extended Systems
Source: J Chem Theory Comput. 2025 Oct 17;21(20):10474–88. doi: 10.1021/acs.jctc.5c01082 (PMC12573750; doi:10.1021/acs.jctc.5c01082)
Supplement: Supplementary file 2 [file ct5c01082_si_002.zip › Supplementary_information/general/picins.sty]

%       PICINS.STY --- Style File zum Einbinden von Bildern
%       Autor:  J. Bleser, E. Lang
%       Hochschulrechenzentrum
%       Technische Hochschule Darmstadt
%       !!!  Dieses Style-File ist urheberrechtlich geschuetzt  !!!
%       !!!  Aenderungen nur mit Zustimmung der Autoren         !!!
\message{Option `picins' Version 3.0  Sep. 1992, TH Darmstadt/HRZ}
\newbox\@BILD%
\newbox\@TEXT%
\newdimen\d@breite%
\newdimen\d@hoehe%
\newdimen\d@xoff%
\newdimen\d@yoff%
\newdimen\d@shad%
\newdimen\d@dash%
\newdimen\d@boxl%
\newdimen\d@pichskip%
\newdimen\d@tmp
\newdimen\d@tmpa
\newdimen\d@bskip
\newdimen\hsiz@%
\newdimen\p@getot@l%
\newcount\c@breite
\newcount\c@hoehe
\newcount\c@xoff
\newcount\c@yoff
\newcount\c@pos
\newcount\c@shad
\newcount\c@dash
\newcount\c@boxl
\newcount\c@zeilen%
\newcount\@changemode%
\newcount\c@piccaption%
\newcount\c@piccaptionpos%
\newcount\c@picpos
\newcount\c@whole%
\newcount\c@half%
\newcount\c@tmp
\newcount\c@tmpa
\newcount\c@tmpb
\newcount\c@tmpc
\newcount\c@tmpd
\newskip\d@leftskip
\newif\if@list \@listfalse%
\newif\if@offset%


\c@piccaptionpos=1%
\c@picpos=0
\d@shad=4pt%
\d@dash=4pt%
\d@boxl=10pt%
\d@pichskip=1em%
\@changemode=0%
\def\@captype{figure}%
\let\old@par=\par%

\def\pichskip#1{\d@pichskip #1\relax}


\def\shadowthickness#1{\d@shad #1\relax}


\def\dashlength#1{\d@dash #1\relax}


\def\boxlength#1{\d@boxl #1\relax}


\def\picchangemode{\@changemode=1}%
\def\nopicchangemode{\@changemode=0}%


\def\piccaptionoutside{\c@piccaptionpos=1}%
\def\piccaptioninside{\c@piccaptionpos=2}%
\def\piccaptionside{\c@piccaptionpos=3}%
\def\piccaptiontopside{\c@piccaptionpos=4}%

\def\piccaption{\@ifnextchar [{\@piccaption}{\@piccaption[]}}
\def\@piccaption[#1]#2{\c@piccaption=1\def\sh@rtf@rm{#1}\def\capti@nt@xt{#2}}
\def\make@piccaption{%
 \hsiz@\d@breite%
 \ifnum\c@piccaptionpos=2%
   \advance\hsiz@ -2\fboxsep%
 \fi%
 \ifnum\c@piccaptionpos>2%
   \hsiz@\hsize\advance\hsiz@-\d@breite\advance\hsiz@-\d@pichskip%
 \fi%
 \setbox\@TEXT=\vbox{\hsize\hsiz@\caption[\sh@rtf@rm]{\capti@nt@xt}}%
}


\def\newcaption{\refstepcounter\@captype\@dblarg{\@newcaption\@captype}}
\long\def\@newcaption#1[#2]#3{%
  \old@par%
  \addcontentsline{\csname ext@#1\endcsname }{#1}%
    {\protect\numberline{\csname the#1\endcsname}{\ignorespaces #2}}
  \begingroup\@parboxrestore\normalsize%
    \@newmakecaption{\csname fnum@#1\endcsname}{\ignorespaces #3}\old@par%
  \endgroup%
}
\long\def\@newmakecaption#1#2{%
  \vskip 10pt%
  \setbox\@tempboxa \hbox {#1: #2}%
  \ifdim \wd\@tempboxa >\hsize%
    \setbox0=\hbox{#1: }\dimen0=\hsize\advance\dimen0 by-\wd0
    \setbox1=\vtop{\hsize=\dimen0 #2}
    \hbox{\box0 \box1}
    \par
  \else \hbox to\hsize {\hfil \box \@tempboxa \hfil}
  \fi
}


\def\parpic{%
  \@ifnextchar ({\iparpic}{\iparpic(0pt,0pt)}
}
\def\iparpic(#1,#2){%
  \@ifnextchar ({\@offsettrue\iiparpic(#1,#2)}%
                {\@offsetfalse\iiparpic(#1,#2)(0pt,0pt)}
}
\def\iiparpic(#1,#2)(#3,#4){%
  \@ifnextchar [{\iiiparpic(#1,#2)(#3,#4)}{\iiiparpic(#1,#2)(#3,#4)[l]}
}
\def\iiiparpic(#1,#2)(#3,#4)[#5]{%
  \@ifnextchar [{\ivparpic(#1,#2)(#3,#4)[#5]}{\ivparpic(#1,#2)(#3,#4)[#5][]}
}
\def\ivparpic(#1,#2)(#3,#4)[#5][#6]#7{%
 \let\par=\old@par\par%
 \hangindent0pt\hangafter1%
 \setbox\@BILD=\hbox{#7}%
 \d@breite=#1\d@breite=\the\d@breite%
 \ifdim\d@breite=0pt\d@breite=\wd\@BILD\fi%
 \c@breite=\d@breite\divide\c@breite by65536%
 \multiply\c@piccaption\c@piccaptionpos%
 \d@hoehe=#2\d@hoehe=\the\d@hoehe%
 \ifdim\d@hoehe=0pt\d@hoehe=\ht\@BILD\advance\d@hoehe by\dp\@BILD\fi%
 \c@hoehe=\d@hoehe\divide\c@hoehe by65536%
 \d@xoff=#3\c@xoff=\d@xoff\divide\c@xoff by65536%
 \d@yoff=\d@hoehe%
 \advance\d@yoff by-#4\c@yoff=\d@yoff\divide\c@yoff by65536%
 \c@pos=1\unitlength1pt%
 \if@offset%
   \setbox\@BILD=\hbox{%
     \begin{picture}(\c@breite,\c@hoehe)%
       \put(0,0){\makebox(\c@breite,\c@hoehe){}}%
       \put(\c@xoff,\c@yoff){\box\@BILD}%
     \end{picture}%
   }%
 \else%
   \setbox\@BILD=\hbox{%
     \begin{picture}(\c@breite,\c@hoehe)%
       \put(0,0){\makebox(\c@breite,\c@hoehe)[#6]{\box\@BILD}}%
     \end{picture}%
   }%
 \fi%
 \ifnum\c@piccaption=2%
   \make@piccaption%
   \advance\d@hoehe\ht\@TEXT\advance\d@hoehe\dp\@TEXT%
   \c@hoehe=\d@hoehe\divide\c@hoehe by65536%
   \setbox\@BILD=\vbox{\box\@BILD\vspace{-5pt}%
                       \hbox{\hspace{\fboxsep}\box\@TEXT}%
                       \vspace{4pt}}%
 \fi%
 \@tfor\@tempa := #5\do{%
   \if\@tempa f\setbox\@BILD=\hbox{\Rahmen(\c@breite,\c@hoehe){\box\@BILD}}\fi%
   \if\@tempa s\setbox\@BILD=\hbox{\Schatten(\c@breite,\c@hoehe){\box\@BILD}}\fi%
   \if\@tempa o\setbox\@BILD=\hbox{\Oval(\c@breite,\c@hoehe){\box\@BILD}}\fi%
   \if\@tempa d\setbox\@BILD=\hbox{\Strich(\c@breite,\c@hoehe){\box\@BILD}}\fi%
   \if\@tempa x\setbox\@BILD=\hbox{\Kasten(\c@breite,\c@hoehe){\box\@BILD}}\fi%
   \if\@tempa l\c@pos=1\fi%
   \if\@tempa r\c@pos=2\fi%
 }%
 \ifnum\c@piccaption=1%
   \make@piccaption%
   \advance\d@hoehe\ht\@TEXT\advance\d@hoehe\dp\@TEXT%
   \c@hoehe=\d@hoehe\divide\c@hoehe by65536%
   \setbox\@BILD=\vbox{\box\@BILD\vspace{-5pt}\hbox{\box\@TEXT}\vspace{4pt}}%
 \fi%
 \ifodd\count0\c@picpos=0\else\c@picpos=\@changemode\fi%
 \pagetotal=\the\pagetotal%
 \d@tmp=\pagegoal\advance\d@tmp by-\pagetotal\advance\d@tmp by-\baselineskip%
 \ifdim\d@hoehe>\d@tmp%
   \vskip 0pt plus\d@hoehe\relax\pagebreak[3]\vskip 0pt plus-\d@hoehe\relax%
   \ifnum\c@picpos=1\c@picpos=0\else\c@picpos=\@changemode\fi%
 \fi%
 \ifnum\c@picpos=1\ifnum\c@pos=1\c@pos=2\else\c@pos=1\fi\fi%
 \ifnum\@listdepth>0
   \@listtrue\parshape 0%
   \advance\hsize -\rightmargin%
   \d@leftskip \leftskip%
   \leftskip \@totalleftmargin%
   \if@inlabel\rule{\linewidth}{0pt}\vskip-\baselineskip\relax\fi%
 \else\@listfalse\medskip%
 \fi%
 \if@list\d@tmpa=\linewidth\else\d@tmpa=\hsize\fi%
 \ifnum\c@piccaption=3%
   \make@piccaption%
   \d@tmp\ht\@TEXT\advance\d@tmp\dp\@TEXT%
   \ifdim\d@hoehe>\d@tmp%
     \setbox\@TEXT=\vbox to\d@hoehe{\vfill\box\@TEXT\vspace{.2\baselineskip}\vfill}%
   \else%
     \setbox\@BILD=\vbox to\d@tmp{\vfill\box\@BILD\vfill}%
     \d@hoehe\d@tmp%
   \fi%
 \fi%
 \ifnum\c@piccaption=4%
   \make@piccaption%
   \d@tmp\ht\@TEXT\advance\d@tmp\dp\@TEXT%
   \setbox\@TEXT=\vbox to\d@hoehe{\vspace{-10pt}\box\@TEXT\vfil}%
   \advance\d@hoehe-\d@tmp%
 \fi%
 \ifnum\c@pos=1\d@tmpa=0pt%
   \ifnum\c@piccaption>2%
      \setbox\@BILD=\hbox{\box\@BILD\hspace{\d@pichskip}\hbox{\box\@TEXT}}%
   \fi%
 \else\advance\d@tmpa by-\wd\@BILD\d@breite=-\d@breite%
   \ifnum\c@piccaption>2%
      \d@tmpa=0pt%
      \setbox\@BILD=\hbox{\hbox{\box\@TEXT}\hspace{\d@pichskip}\box\@BILD}%
   \fi%
 \fi%
 \p@getot@l\the\pagetotal%
 \d@bskip\d@hoehe\advance\d@bskip by\parskip\advance\d@bskip by.3\baselineskip%
 {\noindent\hspace*{\d@tmpa}\relax%
  \box\@BILD\nopagebreak\vskip-\d@bskip\relax\nopagebreak}%
 \d@tmp=-\d@hoehe\divide\d@tmp by\baselineskip%
 \c@zeilen=\d@tmp\advance\c@zeilen by-1%
 \ifdim\d@breite<0pt\advance\d@breite by-\d@pichskip%
 \else\advance\d@breite by\d@pichskip%
 \fi%
 \hangindent=\d@breite%
 \hangafter=\c@zeilen%
 \let\par=\x@par%
 \ifnum\c@piccaption=3%
    \hangindent0pt\hangafter1\let\par=\old@par%
    \vskip\d@hoehe\vskip.2\baselineskip%
 \fi%
 \c@piccaption=0%
}


\newdimen\ptoti
\newdimen\ptotii
\def\x@par{%
 \ptoti\pagetotal%
 \old@par%
 \ptotii\pagetotal%
 \ifdim\ptoti=\ptotii%
   \d@tmp\d@hoehe%
 \else%
   \d@tmp\baselineskip%
   \multiply\d@tmp by\prevgraf%
   \advance\d@tmp by\parskip%
   \global\advance\d@hoehe by-\d@tmp\d@tmp=\d@hoehe%
 \fi%
 \ifdim\d@hoehe>0pt%
   \divide\d@tmp by\baselineskip\c@zeilen=-\d@tmp\advance\c@zeilen by-1%
   \c@zeilen=\the\c@zeilen%
 \else\c@zeilen=0
 \fi
 \ifnum\c@zeilen<0\hangafter=\c@zeilen\hangindent=\d@breite%
 \else\let\par=\old@par%
   \hangindent 0pt%
   \leftskip \d@leftskip%
   \if@list\parshape \@ne \@totalleftmargin \linewidth%
     \advance\hsize \rightmargin%
   \fi%
 \fi%
}


\def\picskip#1{%
 \let\par=\old@par%
 \par%
 \pagetotal\the\pagetotal%
 \c@tmp=#1\relax%
 \ifnum\c@tmp=0%
   \d@tmp\baselineskip\multiply\d@tmp by\prevgraf\advance\d@tmp\parskip%
   \ifdim\p@getot@l<\pagetotal
     \advance\d@hoehe by-\d@tmp\advance\d@hoehe by1ex%
     \ifdim\d@hoehe>0pt\vspace*{\d@hoehe}\fi%
   \fi%
   \ifdim\p@getot@l=\pagetotal%
     \advance\d@hoehe by-\d@tmp\advance\d@hoehe by1ex%
     \ifdim\d@hoehe>0pt\vspace*{\d@hoehe}\fi%
   \fi%
 \else\hangafter=-\c@tmp\hangindent=\d@breite%
 \fi%
 \leftskip \d@leftskip%
 \if@list\parshape \@ne \@totalleftmargin \linewidth%
   \advance\hsize \rightmargin%
 \fi%
}


\def\hpic{%
  \@ifnextchar ({\ihpic}{\ihpic(0pt,0pt)}
}
\def\ihpic(#1,#2){%
  \@ifnextchar ({\@offsettrue\iihpic(#1,#2)}%
                {\@offsetfalse\iihpic(#1,#2)(0pt,0pt)}
}
\def\iihpic(#1,#2)(#3,#4){%
  \@ifnextchar [{\iiihpic(#1,#2)(#3,#4)}{\iiihpic(#1,#2)(#3,#4)[l]}
}
\def\iiihpic(#1,#2)(#3,#4)[#5]{%
  \@ifnextchar [{\ivhpic(#1,#2)(#3,#4)[#5]}{\ivhpic(#1,#2)(#3,#4)[#5][]}
}
\def\ivhpic(#1,#2)(#3,#4)[#5][#6]#7{%
  \setbox\@BILD=\hbox{#7}%
  \d@breite=#1\d@breite=\the\d@breite%
  \ifdim\d@breite=0pt\d@breite=\wd\@BILD\fi%
  \c@breite=\d@breite\divide\c@breite by65536%
  \d@hoehe=#2\d@hoehe=\the\d@hoehe%
  \ifdim\d@hoehe=0pt\d@hoehe=\ht\@BILD\advance\d@hoehe by\dp\@BILD\fi%
  \c@hoehe=\d@hoehe\divide\c@hoehe by65536%
  \d@xoff=#3\c@xoff=\d@xoff\divide\c@xoff by65536%
  \d@yoff=\d@hoehe%
  \advance\d@yoff by-#4\c@yoff=\d@yoff\divide\c@yoff by65536%
  \c@pos=0\d@tmpa=\parindent\parindent=0pt\unitlength1pt%
  \if@offset
    \setbox\@BILD=\hbox{%
      \begin{picture}(\c@breite,\c@hoehe)%
        \put(0,0){\makebox(\c@breite,\c@hoehe){}}%
        \put(\c@xoff,\c@yoff){\box\@BILD}%
      \end{picture}%
    }%
  \else%
    \setbox\@BILD=\hbox{%
      \begin{picture}(\c@breite,\c@hoehe)%
        \put(0,0){\makebox(\c@breite,\c@hoehe)[#6]{\box\@BILD}}%
      \end{picture}%
    }%
  \fi%
  \@tfor\@tempa := #5\do{%
    \if\@tempa f\setbox\@BILD=\hbox{\Rahmen(\c@breite,\c@hoehe){\box\@BILD}}\fi%
    \if\@tempa s\setbox\@BILD=\hbox{\Schatten(\c@breite,\c@hoehe){\box\@BILD}}\fi%
    \if\@tempa o\setbox\@BILD=\hbox{\Oval(\c@breite,\c@hoehe){\box\@BILD}}\fi%
    \if\@tempa d\setbox\@BILD=\hbox{\Strich(\c@breite,\c@hoehe){\box\@BILD}}\fi%
    \if\@tempa x\setbox\@BILD=\hbox{\Kasten(\c@breite,\c@hoehe){\box\@BILD}}\fi%
    \if\@tempa t\c@pos=1\fi%
    \if\@tempa b\c@pos=2\fi%
  }%
 \ifnum\c@pos=0\parbox{\d@breite}{\makebox[0cm]{}\\\box\@BILD\smallskip}\fi%
 \ifnum\c@pos=1\parbox[t]{\d@breite}{\makebox[0cm]{}\\\box\@BILD\smallskip}\fi%
 \ifnum\c@pos=2\parbox[b]{\d@breite}{\makebox[0cm]{}\\\box\@BILD\smallskip}\fi%
 \parindent=\d@tmpa%
}


\def\Rahmen(#1,#2)#3{%
  \c@whole=\@wholewidth\divide\c@whole by65536%
  \c@half=\@halfwidth\divide\c@half by65536%
  \c@tmpa=#1\advance\c@tmpa by\c@whole\advance\c@tmpa by\c@whole%
  \c@tmpb=#2\advance\c@tmpb by\c@whole\advance\c@tmpb by\c@whole%
  \begin{picture}(\c@tmpa,\c@tmpb)%
    \put(\c@whole,\c@half){\framebox(#1,#2){#3}}%
  \end{picture}%
  \global\advance\d@breite by2\@wholewidth%
  \global\advance\d@hoehe by2\@wholewidth%
}


\def\Schatten(#1,#2)#3{%
  \c@whole=\@wholewidth\divide\c@whole by65536%
  \c@half=\@halfwidth\divide\c@half by65536%
  \c@shad=\d@shad\divide\c@shad by65536%
  \c@tmp=\c@whole\advance\c@tmp by\c@whole\c@tmpd=\c@tmp%
  \advance\c@tmp by\c@shad%
  \advance\c@tmpd by#1%
  \advance\c@half by\c@shad%
  \c@tmpa=#1\advance\c@tmpa by\c@tmp%
  \c@tmpb=#2\advance\c@tmpb by\c@tmp%
  \begin{picture}(\c@tmpa,\c@tmpb)%
    \put(\c@whole,\c@half){\framebox(#1,#2){#3}}%
    \put(\c@shad,0){\rule{\c@tmpd pt}{\c@shad pt}}%
    \put(\c@tmpd,0){\rule{\c@shad pt}{#2 pt}}%
  \end{picture}%
  \global\advance\d@breite by2\@wholewidth\global\advance\d@breite by\d@shad%
  \global\advance\d@hoehe by2\@wholewidth\global\advance\d@hoehe by\d@shad%
}


\def\Oval(#1,#2)#3{%
  \@wholewidth=0.4pt%
  \c@tmpa=\the#1\divide\c@tmpa by2%
  \c@tmpb=\the#2\divide\c@tmpb by2%
  \begin{picture}(#1,#2)%
    \put(\c@tmpa,\c@tmpb){\oval(#1,#2)}%
    \put(0.4,0.4){#3}%
  \end{picture}%
  \global\advance\d@breite by1pt\global\advance\d@hoehe by1pt%
}


\def\Strich(#1,#2)#3{%
  \c@whole=\@wholewidth\divide\c@whole by65536%
  \c@half=\@halfwidth\divide\c@half by65536%
  \c@dash=\d@dash\divide\c@dash by65536%
  \c@tmp=\c@whole\advance\c@tmp by\c@whole%
  \c@tmpa=#1\advance\c@tmpa by\c@tmp%
  \c@tmpb=#2\advance\c@tmpb by\c@tmp%
  \c@tmpc=#1\advance\c@tmpc by\c@whole%
  \c@tmpd=#2\advance\c@tmpd by\c@whole%
  \begin{picture}(\c@tmpa,\c@tmpb)%
    \put(\c@half,\c@half){\dashbox{\c@dash}(\c@tmpc,\c@tmpd){#3}}%
  \end{picture}%
  \global\advance\d@breite by2\@wholewidth%
  \global\advance\d@hoehe by2\@wholewidth%
}


\def\Kasten(#1,#2)#3{%
  \@wholewidth=0.4pt%
  \c@boxl=\d@boxl\divide\c@boxl by65536\c@boxl=\the\c@boxl%
  \c@tmpa=#1\advance\c@tmpa by\c@boxl%
  \c@tmpb=#2\advance\c@tmpb by\c@boxl%
  \c@tmp=#2%
  \begin{picture}(\c@tmpa,\c@tmpb)%
    \put(0,\c@boxl){\framebox(#1,#2){#3}}%
    \put(\c@boxl,0){\line(-1,1){\c@boxl}}%
    \put(\c@boxl,0){\line(1,0){#1}\line(-1,1){\c@boxl}}%
    \put(\c@boxl,0){\put(#1,0){\line(0,1){\c@tmp}%
         \put(0,\c@tmp){\line(-1,1){\c@boxl}}}}%
  \end{picture}%
  \global\advance\d@breite by\d@boxl%
  \global\advance\d@hoehe by\d@boxl%
}


\newbox\env@box%
\newdimen\d@envdp
\newcount\c@hsize
\newcount\c@envdp
\newdimen\d@envb

\long\def\frameenv{\@ifnextchar [{\@frameenv}{\@frameenv[\textwidth]}}
\long\def\@frameenv[#1]{%
 \hsiz@=\textwidth  \textwidth=#1  \d@envb=#1
 \advance\textwidth by-2\@wholewidth
 \advance\textwidth by-2\fboxsep
 \hsize=\textwidth   \linewidth=\textwidth
 \setbox\env@box=\vbox\bgroup}%
\def\endframeenv{%
 \egroup%
 \hsize=\hsiz@  \textwidth=\hsiz@  \linewidth=\hsiz@
 \c@breite=\d@envb   \divide\c@breite by65536
 \advance\d@envb by-2\@wholewidth
 \c@hsize=\d@envb  \divide\c@hsize by65536%
 \d@envdp=\dp\env@box  \advance\d@envdp by\ht\env@box%
 \advance\d@envdp by2\fboxsep%
 \d@hoehe=\d@envdp   \advance\d@hoehe by2\@wholewidth
 \c@hoehe=\d@hoehe   \divide\c@hoehe by65536
 \c@envdp=\d@envdp   \divide\c@envdp by65536%
 \c@tmp=\@wholewidth \divide\c@tmp by65536
 \vskip\@wholewidth%
 \unitlength 1pt\noindent%
 \begin{picture}(\c@breite,\c@hoehe)(0,0)
   \put(\c@tmp,\c@tmp){\framebox(\c@hsize,\c@envdp){\box\env@box}}
 \end{picture}%
}


\long\def\shadowenv{\@ifnextchar [{\@shadowenv}{\@shadowenv[\textwidth]}}
\long\def\@shadowenv[#1]{%
 \hsiz@=\textwidth  \textwidth=#1  \d@envb=#1
 \advance\textwidth by-2\@wholewidth
 \advance\textwidth by-2\fboxsep
 \advance\textwidth by-\d@shad%
 \hsize=\textwidth   \linewidth=\textwidth
 \setbox\env@box=\vbox\bgroup}%
\def\endshadowenv{%
 \egroup
 \hsize=\hsiz@  \textwidth=\hsiz@  \linewidth=\hsiz@
 \d@tmpa=\d@envb
 \c@breite=\d@envb   \divide\c@breite by65536
 \advance\d@envb by-2\@wholewidth  \advance\d@envb by-\d@shad
 \c@hsize=\d@envb  \divide\c@hsize by65536%
 \d@envdp=\dp\env@box  \advance\d@envdp by\ht\env@box%
 \advance\d@envdp by2\fboxsep%
 \c@envdp=\d@envdp   \divide\c@envdp by65536%
 \d@hoehe=\d@envdp
 \advance\d@hoehe by2\@wholewidth  \advance\d@hoehe by\d@shad
 \c@hoehe=\d@hoehe    \divide\c@hoehe by65536
 \c@shad =\d@shad     \divide\c@shad  by65536
 \c@tmp=\@wholewidth  \divide\c@tmp by65536
 \advance\d@tmpa by-2\d@shad
 \c@xoff =\d@tmpa     \divide\c@xoff by65536
 \advance\c@xoff by\c@shad  \advance\c@xoff by-1
 \advance\d@envdp by\@wholewidth
 \vskip\@halfwidth
 \unitlength 1pt\noindent%
 \begin{picture}(\c@breite,\c@hoehe)(0,0)
    \put(\c@tmp,\c@shad){\framebox(\c@hsize,\c@envdp){\box\env@box}}
    \put(\c@shad,0){\rule{\d@tmpa}{\d@shad}}%
    \put(\c@xoff,0){\rule{\d@shad}{\d@envdp}}%
 \end{picture}%
 \vskip\@halfwidth
}


\long\def\dashenv{\@ifnextchar [{\@dashenv}{\@dashenv[\textwidth]}}
\long\def\@dashenv[#1]{%
 \hsiz@=\textwidth  \textwidth=#1  \d@envb=#1
 \advance\textwidth by-2\@wholewidth  \advance\textwidth by-2\fboxsep
 \hsize=\textwidth   \linewidth=\textwidth
 \setbox\env@box=\vbox\bgroup}%
\long\def\enddashenv{%
 \egroup
 \hsize=\hsiz@  \textwidth=\hsiz@  \linewidth=\hsiz@
 \c@breite=\d@envb   \divide\c@breite by65536
 \advance\d@envb by-\@wholewidth
 \c@hsize=\d@envb  \divide\c@hsize by65536%
 \d@envdp=\dp\env@box  \advance\d@envdp by\ht\env@box%
 \advance\d@envdp by2\fboxsep%
 \advance\d@envdp by\@wholewidth
 \d@hoehe=\d@envdp   \advance\d@hoehe by2\@wholewidth
 \c@hoehe=\d@hoehe   \divide\c@hoehe by65536
 \c@envdp=\d@envdp   \divide\c@envdp by65536%
 \c@dash=\d@dash     \divide\c@dash  by65536%
 \c@whole=\@wholewidth  \divide\c@whole by65536
 \c@half=\@halfwidth  \divide\c@half by 65536
 \noindent\unitlength 1pt
 \begin{picture}(\c@breite,\c@hoehe)(0,0)
   \put(\c@half,\c@whole){\dashbox{\c@dash}(\c@hsize,\c@envdp){\box\env@box}}
 \end{picture}%
}


\long\def\ovalenv{\@ifnextchar [{\@ovalenv}{\@ovalenv[\textwidth]}}%
\long\def\@ovalenv[#1]{%
 \hsiz@=\textwidth  \textwidth=#1  \d@envb=#1
 \advance\textwidth by-4\fboxsep
 \hsize=\textwidth   \linewidth=\textwidth
 \setbox\env@box=\vbox\bgroup}%
\long\def\endovalenv{%
 \egroup
 \hsize=\hsiz@  \textwidth=\hsiz@  \linewidth=\hsiz@
 \@wholewidth=0.4pt
 \c@breite=\d@envb   \divide\c@breite by65536
 \advance\d@envb by-2\@wholewidth
 \c@hsize=\d@envb  \divide\c@hsize by65536%
 \d@envdp=\dp\env@box  \advance\d@envdp by\ht\env@box%
 \advance\d@envdp by4\fboxsep%
 \c@envdp=\d@envdp   \divide\c@envdp by65536%
 \d@hoehe=\d@envdp   \advance\d@hoehe by2\@wholewidth
 \c@hoehe=\d@hoehe   \divide\c@hoehe by65536
 \c@tmpa=\c@hsize   \divide\c@tmpa by2%
 \c@tmpb=\c@envdp   \divide\c@tmpb by2%
 \d@tmpa=2\fboxsep   \advance\d@tmpa by\@wholewidth
 \c@xoff=\d@tmpa     \divide\c@xoff  by65536%
 \advance\d@tmpa by\dp\env@box
 \c@yoff=\d@tmpa     \divide\c@yoff  by65536%
 \unitlength 1pt\noindent
 \begin{picture}(\c@breite,\c@hoehe)(0,0)
   \put(\c@tmpa,\c@tmpb){\oval(\c@hsize,\c@envdp)}
   \put(\c@xoff,\c@yoff){\box\env@box}%
 \end{picture}%
}
