# Supplementary material for: A Density Functional Theory and Semiempirical Framework for Trajectory Surface Hopping on Extended Systems
Source: J Chem Theory Comput. 2025 Oct 17;21(20):10474–88. doi: 10.1021/acs.jctc.5c01082 (PMC12573750; doi:10.1021/acs.jctc.5c01082)
Supplement: Supplementary file 2 [file ct5c01082_si_002.zip › Supplementary_information/general/lipsum.sty]

%%
%% This is file `lipsum.sty',
%% generated with the docstrip utility.
%%
%% The original source files were:
%%
%% lipsum.dtx  (with options: `package')
%% 
%% This is a generated file.
%% 
%% Copyright (C) 2014 by Patrick Happel
%% 
%% This file may be distributed and/or modified under the
%% conditions of the LaTeX Project Public License, either
%% version 1.2 of this license or (at your option) any later
%% version. The latest version of this license is in:
%% 
%%    http://www.latex-project.org/lppl.txt
%% 
%% and version 1.2 or later is part of all distributions of
%% LaTeX version 1999/12/01 or later.
%% 
\NeedsTeXFormat{LaTeX2e}
\ProvidesPackage{lipsum}[2014/07/27 v1.3 150 paragraphs of Lorem Ipsum dummy text]
%% \CharacterTable
%%  {Upper-case    \A\B\C\D\E\F\G\H\I\J\K\L\M\N\O\P\Q\R\S\T\U\V\W\X\Y\Z
%%   Lower-case    \a\b\c\d\e\f\g\h\i\j\k\l\m\n\o\p\q\r\s\t\u\v\w\x\y\z
%%   Digits        \0\1\2\3\4\5\6\7\8\9
%%   Exclamation   \!     Double quote  \"     Hash (number) \#
%%   Dollar        \$     Percent       \%     Ampersand     \&
%%   Acute accent  \'     Left paren    \(     Right paren   \)
%%   Asterisk      \*     Plus          \+     Comma         \,
%%   Minus         \-     Point         \.     Solidus       \/
%%   Colon         \:     Semicolon     \;     Less than     \<
%%   Equals        \=     Greater than  \>     Question mark \?
%%   Commercial at \@     Left bracket  \[     Backslash     \\
%%   Right bracket \]     Circumflex    \^     Underscore    \_
%%   Grave accent  \`     Left brace    \{     Vertical bar  \|
%%   Right brace   \}     Tilde         \~}
%%
\newcounter{lips@count}
\setcounter{lips@count}{0}

\def\lips@par{\par}%

\DeclareOption{nopar}{\let\lips@par\relax}
\ProcessOptions

\newcommand\lips@default{1-7}
\newcommand\setlipsumdefault[1]{%
  \renewcommand{\lips@default}{#1}}

\newcommand\lips@dolipsum{%
  \ifnum\value{lips@count}<\lips@max\relax%
    \addtocounter{lips@count}{1}%
    \csname lipsum@\romannumeral\c@lips@count\endcsname%
    \lips@dolipsum%
  \fi
}

\newcommand\lipsum{%
  \@ifstar\@@lipsum\@lipsum
}

\newcommand\ChangeLipsumPar{%
  \ifx\lips@par\relax
    \def\lips@par{\par}%
  \else
    \let\lips@par\relax
  \fi
}

\newcommand\@@lipsum[1][\lips@default]{%
  \begingroup
    \ChangeLipsumPar
    \@lipsum[#1]
  \endgroup
}
\newcommand\@lipsum[1][\lips@default]{%
  \expandafter\lips@minmax\expandafter{#1}%
  \setcounter{lips@count}{\lips@min}%
  \addtocounter{lips@count}{-1}%
  \lips@dolipsum%
}

\def\lips@get#1-#2;{\def\lips@min{#1}\def\lips@max{#2}}
\def\lips@stripmax#1-{\edef\lips@max{#1}}
\def\lips@minmax#1{%
  \lips@get#1-\relax;%
  \edef\lips@tmpa{\lips@max}%
  \edef\lips@relax{\relax}%
  \ifx\lips@tmpa\lips@relax\edef\lips@max{\lips@min}%
  \else\expandafter\lips@stripmax\lips@max\fi%
}

\newcommand\lipsumexp{}

\newcommand\unpacklipsum{%
  \@ifstar\@@unpacklipsum\@unpacklipsum
}
\newcommand\@@unpacklipsum[1][\lips@default]{%
  \begingroup
    \ChangeLipsumPar
    \@unpacklipsum[#1]%
  \endgroup
}

\newcommand\@unpacklipsum[1][\lips@default]{%

  \begingroup
    \ifx\lips@par\relax\def\lips@par{\relax}\fi
    \expandafter\lips@minmax\expandafter{#1}%
    \c@lips@count=\lips@min\relax
    \advance\c@lips@count\m@ne
    \def\@lipsumexp{}%
    \loop\ifnum\c@lips@count<\lips@max\relax
      \advance\c@lips@count\@ne
      \global\edef\@lipsumexp{%
        \@lipsumexp\csname lipsum@\romannumeral\c@lips@count\endcsname}%
    \repeat
  \endgroup
  \global\edef\lipsumexp{\@lipsumexp}%
}

\newcommand\UnpackLipsum{%
  \@ifstar\@@UnpackLipsum\@UnpackLipsum
}

\newcommand\@UnpackLipsum[1][\lips@default]{%
  \begingroup
  \def\lips@par{ }%
  \expandafter\lips@minmax\expandafter{#1}%
  \c@lips@count=\lips@min\relax
  \advance\c@lips@count\m@ne
  \def\@lipsumexp{}%
  \loop\ifnum\c@lips@count<\lips@max\relax
    \advance\c@lips@count\@ne
    \global\edef\@lipsumexp{\@lipsumexp\csname
      lipsum@\romannumeral\c@lips@count\endcsname}%
  \repeat
  \endgroup
  \edef\lipsumexp{\@lipsumexp}%
}
\newcommand\@@UnpackLipsum[1][\lips@default]{%
  \begingroup
  \let\lips@par\relax%
  \expandafter\lips@minmax\expandafter{#1}%
  \c@lips@count=\lips@min\relax
  \advance\c@lips@count\m@ne
  \def\lipsumexp{}%
  \loop\ifnum\c@lips@count<\lips@max\relax
    \advance\c@lips@count\@ne
    \global\edef\lipsumexp{\lipsumexp\csname
      lipsum@\romannumeral\c@lips@count\endcsname}%
  \repeat
  \endgroup
}

\AtEndOfPackage{\unpacklipsum}

\newcommand\lipsum@i{Lorem ipsum dolor sit amet, consectetuer
  adipiscing elit. Ut purus elit, vestibulum ut, placerat ac,
  adipiscing vitae, felis. Curabitur dictum gravida mauris. Nam arcu
  libero, nonummy eget, consectetuer id, vulputate a, magna. Donec
  vehicula augue eu neque. Pellentesque habitant morbi tristique
  senectus et netus et malesuada fames ac turpis egestas. Mauris ut
  leo. Cras viverra metus rhoncus sem. Nulla et lectus vestibulum urna
  fringilla ultrices.  Phasellus eu tellus sit amet tortor gravida
  placerat. Integer sapien est, iaculis in, pretium quis, viverra ac,
  nunc. Praesent eget sem vel leo ultrices bibendum. Aenean faucibus.
  Morbi dolor nulla, malesuada eu, pulvinar at, mollis ac, nulla.
  Curabitur auctor semper nulla. Donec varius orci eget risus. Duis
  nibh mi, congue eu, accumsan eleifend, sagittis quis, diam. Duis
  eget orci sit amet orci dignissim rutrum.\lips@par}

\newcommand\lipsum@ii{Nam dui ligula, fringilla a, euismod sodales,
  sollicitudin vel, wisi. Morbi auctor lorem non justo. Nam lacus
  libero, pretium at, lobortis vitae, ultricies et, tellus. Donec
  aliquet, tortor sed accumsan bibendum, erat ligula aliquet magna,
  vitae ornare odio metus a mi. Morbi ac orci et nisl hendrerit
  mollis. Suspendisse ut massa. Cras nec ante. Pellentesque a nulla.
  Cum sociis natoque penatibus et magnis dis parturient montes,
  nascetur ridiculus mus. Aliquam tincidunt urna. Nulla ullamcorper
  vestibulum turpis. Pellentesque cursus luctus mauris.\lips@par}

\newcommand\lipsum@iii{Nulla malesuada porttitor diam. Donec felis
  erat, congue non, volutpat at, tincidunt tristique, libero. Vivamus
  viverra fermentum felis. Donec nonummy pellentesque ante. Phasellus
  adipiscing semper elit. Proin fermentum massa ac quam. Sed diam
  turpis, molestie vitae, placerat a, molestie nec, leo. Maecenas
  lacinia. Nam ipsum ligula, eleifend at, accumsan nec, suscipit a,
  ipsum. Morbi blandit ligula feugiat magna. Nunc eleifend consequat
  lorem. Sed lacinia nulla vitae enim. Pellentesque tincidunt purus
  vel magna. Integer non enim. Praesent euismod nunc eu purus. Donec
  bibendum quam in tellus. Nullam cursus pulvinar lectus. Donec et mi.
  Nam vulputate metus eu enim. Vestibulum pellentesque felis eu
  massa.\lips@par}

\newcommand\lipsum@iv{Quisque ullamcorper placerat ipsum. Cras nibh.
  Morbi vel justo vitae lacus tincidunt ultrices. Lorem ipsum dolor
  sit amet, consectetuer adipiscing elit. In hac habitasse platea
  dictumst. Integer tempus convallis augue. Etiam facilisis. Nunc
  elementum fermentum wisi. Aenean placerat. Ut imperdiet, enim sed
  gravida sollicitudin, felis odio placerat quam, ac pulvinar elit
  purus eget enim. Nunc vitae tortor. Proin tempus nibh sit amet nisl.
  Vivamus quis tortor vitae risus porta vehicula.\lips@par}

\newcommand\lipsum@v{Fusce mauris. Vestibulum luctus nibh at lectus.
  Sed bibendum, nulla a faucibus semper, leo velit ultricies tellus,
  ac venenatis arcu wisi vel nisl. Vestibulum diam. Aliquam
  pellentesque, augue quis sagittis posuere, turpis lacus congue quam,
  in hendrerit risus eros eget felis. Maecenas eget erat in sapien
  mattis porttitor. Vestibulum porttitor. Nulla facilisi. Sed a turpis
  eu lacus commodo facilisis. Morbi fringilla, wisi in dignissim
  interdum, justo lectus sagittis dui, et vehicula libero dui cursus
  dui. Mauris tempor ligula sed lacus. Duis cursus enim ut augue. Cras
  ac magna. Cras nulla. Nulla egestas. Curabitur a leo. Quisque
  egestas wisi eget nunc. Nam feugiat lacus vel est. Curabitur
  consectetuer.\lips@par}

\newcommand\lipsum@vi{Suspendisse vel felis. Ut lorem lorem, interdum
  eu, tincidunt sit amet, laoreet vitae, arcu. Aenean faucibus pede eu
  ante. Praesent enim elit, rutrum at, molestie non, nonummy vel,
  nisl. Ut lectus eros, malesuada sit amet, fermentum eu, sodales
  cursus, magna. Donec eu purus. Quisque vehicula, urna sed ultricies
  auctor, pede lorem egestas dui, et convallis elit erat sed nulla.
  Donec luctus. Curabitur et nunc. Aliquam dolor odio, commodo
  pretium, ultricies non, pharetra in, velit. Integer arcu est,
  nonummy in, fermentum faucibus, egestas vel, odio.\lips@par}

\newcommand\lipsum@vii{Sed commodo posuere pede. Mauris ut est. Ut
  quis purus. Sed ac odio. Sed vehicula hendrerit sem. Duis non odio.
  Morbi ut dui. Sed accumsan risus eget odio. In hac habitasse platea
  dictumst. Pellentesque non elit. Fusce sed justo eu urna porta
  tincidunt. Mauris felis odio, sollicitudin sed, volutpat a, ornare
  ac, erat. Morbi quis dolor. Donec pellentesque, erat ac sagittis
  semper, nunc dui lobortis purus, quis congue purus metus ultricies
  tellus. Proin et quam. Class aptent taciti sociosqu ad litora
  torquent per conubia nostra, per inceptos hymenaeos. Praesent sapien
  turpis, fermentum vel, eleifend faucibus, vehicula eu, lacus.\lips@par}

\newcommand\lipsum@viii{Pellentesque habitant morbi tristique senectus
  et netus et malesuada fames ac turpis egestas. Donec odio elit,
  dictum in, hendrerit sit amet, egestas sed, leo. Praesent feugiat
  sapien aliquet odio. Integer vitae justo. Aliquam vestibulum
  fringilla lorem. Sed neque lectus, consectetuer at, consectetuer
  sed, eleifend ac, lectus. Nulla facilisi. Pellentesque eget lectus.
  Proin eu metus. Sed porttitor. In hac habitasse platea dictumst.
  Suspendisse eu lectus. Ut mi mi, lacinia sit amet, placerat et,
  mollis vitae, dui. Sed ante tellus, tristique ut, iaculis eu,
  malesuada ac, dui.  Mauris nibh leo, facilisis non, adipiscing quis,
  ultrices a, dui.\lips@par}

\newcommand\lipsum@ix{Morbi luctus, wisi viverra faucibus pretium,
  nibh est placerat odio, nec commodo wisi enim eget quam. Quisque
  libero justo, consectetuer a, feugiat vitae, porttitor eu, libero.
  Suspendisse sed mauris vitae elit sollicitudin malesuada. Maecenas
  ultricies eros sit amet ante. Ut venenatis velit. Maecenas sed mi
  eget dui varius euismod. Phasellus aliquet volutpat odio. Vestibulum
  ante ipsum primis in faucibus orci luctus et ultrices posuere
  cubilia Curae; Pellentesque sit amet pede ac sem eleifend
  consectetuer. Nullam elementum, urna vel imperdiet sodales, elit
  ipsum pharetra ligula, ac pretium ante justo a nulla. Curabitur
  tristique arcu eu metus. Vestibulum lectus. Proin mauris. Proin eu
  nunc eu urna hendrerit faucibus. Aliquam auctor, pede consequat
  laoreet varius, eros tellus scelerisque quam, pellentesque hendrerit
  ipsum dolor sed augue. Nulla nec lacus.\lips@par}

\newcommand\lipsum@x{Suspendisse vitae elit. Aliquam arcu neque,
  ornare in, ullamcorper quis, commodo eu, libero. Fusce sagittis erat
  at erat tristique mollis. Maecenas sapien libero, molestie et,
  lobortis in, sodales eget, dui. Morbi ultrices rutrum lorem. Nam
  elementum ullamcorper leo. Morbi dui. Aliquam sagittis. Nunc
  placerat.  Pellentesque tristique sodales est. Maecenas imperdiet
  lacinia velit. Cras non urna. Morbi eros pede, suscipit ac, varius
  vel, egestas non, eros. Praesent malesuada, diam id pretium
  elementum, eros sem dictum tortor, vel consectetuer odio sem sed
  wisi.\lips@par}

\newcommand\lipsum@xi{Sed feugiat. Cum sociis natoque penatibus et
  magnis dis parturient montes, nascetur ridiculus mus. Ut
  pellentesque augue sed urna. Vestibulum diam eros, fringilla et,
  consectetuer eu, nonummy id, sapien. Nullam at lectus. In sagittis
  ultrices mauris. Curabitur malesuada erat sit amet massa. Fusce
  blandit. Aliquam erat volutpat.  Aliquam euismod. Aenean vel lectus.
  Nunc imperdiet justo nec dolor.\lips@par}

\newcommand\lipsum@xii{Etiam euismod. Fusce facilisis lacinia dui.
  Suspendisse potenti. In mi erat, cursus id, nonummy sed, ullamcorper
  eget, sapien. Praesent pretium, magna in eleifend egestas, pede pede
  pretium lorem, quis consectetuer tortor sapien facilisis magna.
  Mauris quis magna varius nulla scelerisque imperdiet. Aliquam non
  quam. Aliquam porttitor quam a lacus. Praesent vel arcu ut tortor
  cursus volutpat. In vitae pede quis diam bibendum placerat. Fusce
  elementum convallis neque. Sed dolor orci, scelerisque ac, dapibus
  nec, ultricies ut, mi. Duis nec dui quis leo sagittis commodo.\lips@par}

\newcommand\lipsum@xiii{Aliquam lectus. Vivamus leo. Quisque ornare
  tellus ullamcorper nulla. Mauris porttitor pharetra tortor. Sed
  fringilla justo sed mauris. Mauris tellus. Sed non leo. Nullam
  elementum, magna in cursus sodales, augue est scelerisque sapien,
  venenatis congue nulla arcu et pede. Ut suscipit enim vel sapien.
  Donec congue. Maecenas urna mi, suscipit in, placerat ut, vestibulum
  ut, massa. Fusce ultrices nulla et nisl.\lips@par}

\newcommand\lipsum@xiv{Etiam ac leo a risus tristique nonummy. Donec
  dignissim tincidunt nulla. Vestibulum rhoncus molestie odio. Sed
  lobortis, justo et pretium lobortis, mauris turpis condimentum
  augue, nec ultricies nibh arcu pretium enim. Nunc purus neque,
  placerat id, imperdiet sed, pellentesque nec, nisl. Vestibulum
  imperdiet neque non sem accumsan laoreet. In hac habitasse platea
  dictumst. Etiam condimentum facilisis libero. Suspendisse in elit
  quis nisl aliquam dapibus. Pellentesque auctor sapien. Sed egestas
  sapien nec lectus. Pellentesque vel dui vel neque bibendum viverra.
  Aliquam porttitor nisl nec pede. Proin mattis libero vel turpis.
  Donec rutrum mauris et libero. Proin euismod porta felis. Nam
  lobortis, metus quis elementum commodo, nunc lectus elementum
  mauris, eget vulputate ligula tellus eu neque. Vivamus eu
  dolor.\lips@par}

\newcommand\lipsum@xv{Nulla in ipsum. Praesent eros nulla, congue
  vitae, euismod ut, commodo a, wisi. Pellentesque habitant morbi
  tristique senectus et netus et malesuada fames ac turpis egestas.
  Aenean nonummy magna non leo. Sed felis erat, ullamcorper in, dictum
  non, ultricies ut, lectus. Proin vel arcu a odio lobortis euismod.
  Vestibulum ante ipsum primis in faucibus orci luctus et ultrices
  posuere cubilia Curae; Proin ut est. Aliquam odio. Pellentesque
  massa turpis, cursus eu, euismod nec, tempor congue, nulla. Duis
  viverra gravida mauris. Cras tincidunt. Curabitur eros ligula,
  varius ut, pulvinar in, cursus faucibus, augue.\lips@par}

\newcommand\lipsum@xvi{Nulla mattis luctus nulla. Duis commodo velit
  at leo.  Aliquam vulputate magna et leo. Nam vestibulum ullamcorper
  leo.  Vestibulum condimentum rutrum mauris. Donec id mauris. Morbi
  molestie justo et pede. Vivamus eget turpis sed nisl cursus tempor.
  Curabitur mollis sapien condimentum nunc. In wisi nisl, malesuada
  at, dignissim sit amet, lobortis in, odio. Aenean consequat arcu a
  ante. Pellentesque porta elit sit amet orci. Etiam at turpis nec
  elit ultricies imperdiet. Nulla facilisi. In hac habitasse platea
  dictumst. Suspendisse viverra aliquam risus. Nullam pede justo,
  molestie nonummy, scelerisque eu, facilisis vel, arcu.\lips@par}

\newcommand\lipsum@xvii{Curabitur tellus magna, porttitor a, commodo
  a, commodo in, tortor. Donec interdum. Praesent scelerisque.
  Maecenas posuere sodales odio. Vivamus metus lacus, varius quis,
  imperdiet quis, rhoncus a, turpis. Etiam ligula arcu, elementum a,
  venenatis quis, sollicitudin sed, metus. Donec nunc pede, tincidunt
  in, venenatis vitae, faucibus vel, nibh. Pellentesque wisi. Nullam
  malesuada. Morbi ut tellus ut pede tincidunt porta. Lorem ipsum
  dolor sit amet, consectetuer adipiscing elit. Etiam congue neque id
  dolor.\lips@par}

\newcommand\lipsum@xviii{Donec et nisl at wisi luctus bibendum. Nam
  interdum tellus ac libero. Sed sem justo, laoreet vitae, fringilla
  at, adipiscing ut, nibh. Maecenas non sem quis tortor eleifend
  fermentum. Etiam id tortor ac mauris porta vulputate. Integer porta
  neque vitae massa. Maecenas tempus libero a libero posuere dictum.
  Vestibulum ante ipsum primis in faucibus orci luctus et ultrices
  posuere cubilia Curae; Aenean quis mauris sed elit commodo placerat.
  Class aptent taciti sociosqu ad litora torquent per conubia nostra,
  per inceptos hymenaeos. Vivamus rhoncus tincidunt libero. Etiam
  elementum pretium justo. Vivamus est. Morbi a tellus eget pede
  tristique commodo. Nulla nisl. Vestibulum sed nisl eu sapien cursus
  rutrum.\lips@par}

\newcommand\lipsum@xix{Nulla non mauris vitae wisi posuere convallis.
  Sed eu nulla nec eros scelerisque pharetra. Nullam varius. Etiam
  dignissim elementum metus. Vestibulum faucibus, metus sit amet
  mattis rhoncus, sapien dui laoreet odio, nec ultricies nibh augue a
  enim. Fusce in ligula. Quisque at magna et nulla commodo consequat.
  Proin accumsan imperdiet sem. Nunc porta. Donec feugiat mi at justo.
  Phasellus facilisis ipsum quis ante. In ac elit eget ipsum pharetra
  faucibus.  Maecenas viverra nulla in massa.\lips@par}

\newcommand\lipsum@xx{Nulla ac nisl. Nullam urna nulla, ullamcorper
  in, interdum sit amet, gravida ut, risus. Aenean ac enim. In luctus.
  Phasellus eu quam vitae turpis viverra pellentesque. Duis feugiat
  felis ut enim. Phasellus pharetra, sem id porttitor sodales, magna
  nunc aliquet nibh, nec blandit nisl mauris at pede. Suspendisse
  risus risus, lobortis eget, semper at, imperdiet sit amet, quam.
  Quisque scelerisque dapibus nibh. Nam enim. Lorem ipsum dolor sit
  amet, consectetuer adipiscing elit. Nunc ut metus. Ut metus justo,
  auctor at, ultrices eu, sagittis ut, purus. Aliquam aliquam.\lips@par}

\newcommand\lipsum@xxi{Etiam pede massa, dapibus vitae, rhoncus in,
  placerat posuere, odio. Vestibulum luctus commodo lacus. Morbi lacus
  dui, tempor sed, euismod eget, condimentum at, tortor. Phasellus
  aliquet odio ac lacus tempor faucibus. Praesent sed sem. Praesent
  iaculis.  Cras rhoncus tellus sed justo ullamcorper sagittis. Donec
  quis orci.  Sed ut tortor quis tellus euismod tincidunt. Suspendisse
  congue nisl eu elit. Aliquam tortor diam, tempus id, tristique eget,
  sodales vel, nulla. Praesent tellus mi, condimentum sed, viverra at,
  consectetuer quis, lectus. In auctor vehicula orci. Sed pede sapien,
  euismod in, suscipit in, pharetra placerat, metus. Vivamus commodo
  dui non odio. Donec et felis.\lips@par}

\newcommand\lipsum@xxii{Etiam suscipit aliquam arcu. Aliquam sit amet
  est ac purus bibendum congue. Sed in eros. Morbi non orci.
  Pellentesque mattis lacinia elit. Fusce molestie velit in ligula.
  Nullam et orci vitae nibh vulputate auctor. Aliquam eget purus.
  Nulla auctor wisi sed ipsum. Morbi porttitor tellus ac enim. Fusce
  ornare. Proin ipsum enim, tincidunt in, ornare venenatis, molestie
  a, augue. Donec vel pede in lacus sagittis porta. Sed hendrerit
  ipsum quis nisl.  Suspendisse quis massa ac nibh pretium cursus. Sed
  sodales. Nam eu neque quis pede dignissim ornare. Maecenas eu purus
  ac urna tincidunt congue.\lips@par}

\newcommand\lipsum@xxiii{Donec et nisl id sapien blandit mattis.
  Aenean dictum odio sit amet risus. Morbi purus. Nulla a est sit amet
  purus venenatis iaculis. Vivamus viverra purus vel magna. Donec in
  justo sed odio malesuada dapibus. Nunc ultrices aliquam nunc.
  Vivamus facilisis pellentesque velit. Nulla nunc velit, vulputate
  dapibus, vulputate id, mattis ac, justo. Nam mattis elit dapibus
  purus.  Quisque enim risus, congue non, elementum ut, mattis quis,
  sem.  Quisque elit.\lips@par}

\newcommand\lipsum@xxiv{Maecenas non massa. Vestibulum pharetra nulla
  at lorem. Duis quis quam id lacus dapibus interdum. Nulla lorem.
  Donec ut ante quis dolor bibendum condimentum. Etiam egestas tortor
  vitae lacus. Praesent cursus. Mauris bibendum pede at elit. Morbi et
  felis a lectus interdum facilisis. Sed suscipit gravida turpis.
  Nulla at lectus. Vestibulum ante ipsum primis in faucibus orci
  luctus et ultrices posuere cubilia Curae; Praesent nonummy luctus
  nibh. Proin turpis nunc, congue eu, egestas ut, fringilla at,
  tellus. In hac habitasse platea dictumst.\lips@par}

\newcommand\lipsum@xxv{Vivamus eu tellus sed tellus consequat
  suscipit. Nam orci orci, malesuada id, gravida nec, ultricies vitae,
  erat. Donec risus turpis, luctus sit amet, interdum quis, porta sed,
  ipsum.  Suspendisse condimentum, tortor at egestas posuere, neque
  metus tempor orci, et tincidunt urna nunc a purus. Sed facilisis
  blandit tellus. Nunc risus sem, suscipit nec, eleifend quis, cursus
  quis, libero. Curabitur et dolor. Sed vitae sem. Cum sociis natoque
  penatibus et magnis dis parturient montes, nascetur ridiculus mus.
  Maecenas ante. Duis ullamcorper enim. Donec tristique enim eu leo.
  Nullam molestie elit eu dolor. Nullam bibendum, turpis vitae
  tristique gravida, quam sapien tempor lectus, quis pretium tellus
  purus ac quam. Nulla facilisi.\lips@par}

\newcommand\lipsum@xxvi{Duis aliquet dui in est. Donec eget est. Nunc
  lectus odio, varius at, fermentum in, accumsan non, enim. Aliquam
  erat volutpat. Proin sit amet nulla ut eros consectetuer cursus.
  Phasellus dapibus aliquam justo. Nunc laoreet. Donec consequat
  placerat magna. Duis pretium tincidunt justo. Sed sollicitudin
  vestibulum quam. Nam quis ligula. Vivamus at metus. Etiam imperdiet
  imperdiet pede. Aenean turpis. Fusce augue velit, scelerisque
  sollicitudin, dictum vitae, tempor et, pede. Donec wisi sapien,
  feugiat in, fermentum ut, sollicitudin adipiscing, metus.\lips@par}

\newcommand\lipsum@xxvii{Donec vel nibh ut felis consectetuer laoreet.
  Donec pede. Sed id quam id wisi laoreet suscipit. Nulla lectus
  dolor, aliquam ac, fringilla eget, mollis ut, orci. In pellentesque
  justo in ligula. Maecenas turpis. Donec eleifend leo at felis
  tincidunt consequat. Aenean turpis metus, malesuada sed, condimentum
  sit amet, auctor a, wisi. Pellentesque sapien elit, bibendum ac,
  posuere et, congue eu, felis. Vestibulum mattis libero quis metus
  scelerisque ultrices. Sed purus.\lips@par}

\newcommand\lipsum@xxviii{Donec molestie, magna ut luctus ultrices,
  tellus arcu nonummy velit, sit amet pulvinar elit justo et mauris.
  In pede.  Maecenas euismod elit eu erat. Aliquam augue wisi,
  facilisis congue, suscipit in, adipiscing et, ante. In justo. Cras
  lobortis neque ac ipsum. Nunc fermentum massa at ante. Donec orci
  tortor, egestas sit amet, ultrices eget, venenatis eget, mi.
  Maecenas vehicula leo semper est. Mauris vel metus. Aliquam erat
  volutpat. In rhoncus sapien ac tellus. Pellentesque ligula.\lips@par}

\newcommand\lipsum@xxix{Cras dapibus, augue quis scelerisque
  ultricies, felis dolor placerat sem, id porta velit odio eu elit.
  Aenean interdum nibh sed wisi. Praesent sollicitudin vulputate dui.
  Praesent iaculis viverra augue. Quisque in libero. Aenean gravida
  lorem vitae sem ullamcorper cursus. Nunc adipiscing rutrum ante.
  Nunc ipsum massa, faucibus sit amet, viverra vel, elementum semper,
  orci. Cras eros sem, vulputate et, tincidunt id, ultrices eget,
  magna. Nulla varius ornare odio. Donec accumsan mauris sit amet
  augue. Sed ligula lacus, laoreet non, aliquam sit amet, iaculis
  tempor, lorem. Suspendisse eros. Nam porta, leo sed congue tempor,
  felis est ultrices eros, id mattis velit felis non metus. Curabitur
  vitae elit non mauris varius pretium. Aenean lacus sem, tincidunt
  ut, consequat quis, porta vitae, turpis. Nullam laoreet fermentum
  urna. Proin iaculis lectus.\lips@par}

\newcommand\lipsum@xxx{Sed mattis, erat sit amet gravida malesuada,
  elit augue egestas diam, tempus scelerisque nunc nisl vitae libero.
  Sed consequat feugiat massa. Nunc porta, eros in eleifend varius,
  erat leo rutrum dui, non convallis lectus orci ut nibh. Sed lorem
  massa, nonummy quis, egestas id, condimentum at, nisl. Maecenas at
  nibh.  Aliquam et augue at nunc pellentesque ullamcorper. Duis nisl
  nibh, laoreet suscipit, convallis ut, rutrum id, enim. Phasellus
  odio.  Nulla nulla elit, molestie non, scelerisque at, vestibulum
  eu, nulla. Ut odio nisl, facilisis id, mollis et, scelerisque nec,
  enim.  Aenean sem leo, pellentesque sit amet, scelerisque sit amet,
  vehicula pellentesque, sapien.\lips@par}

\newcommand\lipsum@xxxi{Sed consequat tellus et tortor. Ut tempor
  laoreet quam. Nullam id wisi a libero tristique semper. Nullam nisl
  massa, rutrum ut, egestas semper, mollis id, leo. Nulla ac massa eu
  risus blandit mattis. Mauris ut nunc. In hac habitasse platea
  dictumst.  Aliquam eget tortor. Quisque dapibus pede in erat. Nunc
  enim. In dui nulla, commodo at, consectetuer nec, malesuada nec,
  elit. Aliquam ornare tellus eu urna. Sed nec metus. Cum sociis
  natoque penatibus et magnis dis parturient montes, nascetur
  ridiculus mus.  Pellentesque habitant morbi tristique senectus et
  netus et malesuada fames ac turpis egestas.\lips@par}

\newcommand\lipsum@xxxii{Phasellus id magna. Duis malesuada interdum
  arcu.  Integer metus. Morbi pulvinar pellentesque mi. Suspendisse
  sed est eu magna molestie egestas. Quisque mi lorem, pulvinar eget,
  egestas quis, luctus at, ante. Proin auctor vehicula purus. Fusce ac
  nisl aliquam ante hendrerit pellentesque. Class aptent taciti
  sociosqu ad litora torquent per conubia nostra, per inceptos
  hymenaeos. Morbi wisi. Etiam arcu mauris, facilisis sed, eleifend
  non, nonummy ut, pede. Cras ut lacus tempor metus mollis placerat.
  Vivamus eu tortor vel metus interdum malesuada.\lips@par}

\newcommand\lipsum@xxxiii{Sed eleifend, eros sit amet faucibus
  elementum, urna sapien consectetuer mauris, quis egestas leo justo
  non risus.  Morbi non felis ac libero vulputate fringilla. Mauris
  libero eros, lacinia non, sodales quis, dapibus porttitor, pede.
  Class aptent taciti sociosqu ad litora torquent per conubia nostra,
  per inceptos hymenaeos. Morbi dapibus mauris condimentum nulla. Cum
  sociis natoque penatibus et magnis dis parturient montes, nascetur
  ridiculus mus. Etiam sit amet erat. Nulla varius. Etiam tincidunt
  dui vitae turpis. Donec leo. Morbi vulputate convallis est. Integer
  aliquet. Pellentesque aliquet sodales urna.\lips@par}

\newcommand\lipsum@xxxiv{Nullam eleifend justo in nisl. In hac
  habitasse platea dictumst. Morbi nonummy. Aliquam ut felis. In velit
  leo, dictum vitae, posuere id, vulputate nec, ante. Maecenas vitae
  pede nec dui dignissim suscipit. Morbi magna. Vestibulum id purus
  eget velit laoreet laoreet. Praesent sed leo vel nibh convallis
  blandit.  Ut rutrum. Donec nibh. Donec interdum. Fusce sed pede sit
  amet elit rhoncus ultrices. Nullam at enim vitae pede vehicula
  iaculis.\lips@par}

\newcommand\lipsum@xxxv{Class aptent taciti sociosqu ad litora
  torquent per conubia nostra, per inceptos hymenaeos. Aenean nonummy
  turpis id odio. Integer euismod imperdiet turpis. Ut nec leo nec
  diam imperdiet lacinia. Etiam eget lacus eget mi ultricies posuere.
  In placerat tristique tortor. Sed porta vestibulum metus. Nulla
  iaculis sollicitudin pede. Fusce luctus tellus in dolor. Curabitur
  auctor velit a sem. Morbi sapien. Class aptent taciti sociosqu ad
  litora torquent per conubia nostra, per inceptos hymenaeos. Donec
  adipiscing urna vehicula nunc. Sed ornare leo in leo. In rhoncus leo
  ut dui. Aenean dolor quam, volutpat nec, fringilla id, consectetuer
  vel, pede.\lips@par}

\newcommand\lipsum@xxxvi{Nulla malesuada risus ut urna. Aenean pretium
  velit sit amet metus. Duis iaculis. In hac habitasse platea
  dictumst.  Nullam molestie turpis eget nisl. Duis a massa id pede
  dapibus ultricies. Sed eu leo. In at mauris sit amet tortor bibendum
  varius.  Phasellus justo risus, posuere in, sagittis ac, varius vel,
  tortor.  Quisque id enim. Phasellus consequat, libero pretium
  nonummy fringilla, tortor lacus vestibulum nunc, ut rhoncus ligula
  neque id justo. Nullam accumsan euismod nunc. Proin vitae ipsum ac
  metus dictum tempus. Nam ut wisi. Quisque tortor felis, interdum ac,
  sodales a, semper a, sem. Curabitur in velit sit amet dui tristique
  sodales. Vivamus mauris pede, lacinia eget, pellentesque quis,
  scelerisque eu, est. Aliquam risus. Quisque bibendum pede eu
  dolor.\lips@par}

\newcommand\lipsum@xxxvii{Donec tempus neque vitae est. Aenean egestas
  odio sed risus ullamcorper ullamcorper. Sed in nulla a tortor
  tincidunt egestas. Nam sapien tortor, elementum sit amet, aliquam
  in, porttitor faucibus, enim. Nullam congue suscipit nibh. Quisque
  convallis. Praesent arcu nibh, vehicula eget, accumsan eu, tincidunt
  a, nibh. Suspendisse vulputate, tortor quis adipiscing viverra,
  lacus nibh dignissim tellus, eu suscipit risus ante fringilla diam.
  Quisque a libero vel pede imperdiet aliquet. Pellentesque nunc nibh,
  eleifend a, consequat consequat, hendrerit nec, diam. Sed urna.
  Maecenas laoreet eleifend neque. Vivamus purus odio, eleifend non,
  iaculis a, ultrices sit amet, urna. Mauris faucibus odio vitae
  risus. In nisl. Praesent purus. Integer iaculis, sem eu egestas
  lacinia, lacus pede scelerisque augue, in ullamcorper dolor eros ac
  lacus. Nunc in libero.\lips@par}

\newcommand\lipsum@xxxviii{Fusce suscipit cursus sem. Vivamus risus
  mi, egestas ac, imperdiet varius, faucibus quis, leo. Aenean
  tincidunt.  Donec suscipit. Cras id justo quis nibh scelerisque
  dignissim.  Aliquam sagittis elementum dolor. Aenean consectetuer
  justo in pede.  Curabitur ullamcorper ligula nec orci. Aliquam purus
  turpis, aliquam id, ornare vitae, porttitor non, wisi. Maecenas
  luctus porta lorem.  Donec vitae ligula eu ante pretium varius.
  Proin tortor metus, convallis et, hendrerit non, scelerisque in,
  urna. Cras quis libero eu ligula bibendum tempor. Vivamus tellus
  quam, malesuada eu, tempus sed, tempor sed, velit. Donec lacinia
  auctor libero.\lips@par}

\newcommand\lipsum@xxxix{Praesent sed neque id pede mollis rutrum.
  Vestibulum iaculis risus. Pellentesque lacus. Ut quis nunc sed odio
  malesuada egestas. Duis a magna sit amet ligula tristique pretium.
  Ut pharetra. Vestibulum imperdiet magna nec wisi. Mauris convallis.
  Sed accumsan sollicitudin massa. Sed id enim. Nunc pede enim,
  lacinia ut, pulvinar quis, suscipit semper, elit. Cras accumsan erat
  vitae enim. Cras sollicitudin. Vestibulum rutrum blandit massa.\lips@par}

\newcommand\lipsum@xl{Sed gravida lectus ut purus. Morbi laoreet
  magna.  Pellentesque eu wisi. Proin turpis. Integer sollicitudin
  augue nec dui. Fusce lectus. Vivamus faucibus nulla nec lacus.
  Integer diam.  Pellentesque sodales, enim feugiat cursus volutpat,
  sem mauris dignissim mauris, quis consequat sem est fermentum
  ligula. Nullam justo lectus, condimentum sit amet, posuere a,
  fringilla mollis, felis. Morbi nulla nibh, pellentesque at, nonummy
  eu, sollicitudin nec, ipsum. Cras neque. Nunc augue. Nullam vitae
  quam id quam pulvinar blandit. Nunc sit amet orci. Aliquam erat
  elit, pharetra nec, aliquet a, gravida in, mi. Quisque urna enim,
  viverra quis, suscipit quis, tincidunt ut, sapien. Cras placerat
  consequat sem.  Curabitur ac diam. Curabitur diam tortor, mollis et,
  viverra ac, tempus vel, metus.\lips@par}

\newcommand\lipsum@xli{Curabitur ac lorem. Vivamus non justo in dui
  mattis posuere. Etiam accumsan ligula id pede. Maecenas tincidunt
  diam nec velit. Praesent convallis sapien ac est. Aliquam
  ullamcorper euismod nulla. Integer mollis enim vel tortor. Nulla
  sodales placerat nunc.  Sed tempus rutrum wisi. Duis accumsan
  gravida purus. Nunc nunc.  Etiam facilisis dui eu sem. Vestibulum
  semper. Praesent eu eros.  Vestibulum tellus nisl, dapibus id,
  vestibulum sit amet, placerat ac, mauris. Maecenas et elit ut erat
  placerat dictum. Nam feugiat, turpis et sodales volutpat, wisi quam
  rhoncus neque, vitae aliquam ipsum sapien vel enim. Maecenas
  suscipit cursus mi.\lips@par}

\newcommand\lipsum@xlii{Quisque consectetuer. In suscipit mauris a
  dolor pellentesque consectetuer. Mauris convallis neque non erat. In
  lacinia. Pellentesque leo eros, sagittis quis, fermentum quis,
  tincidunt ut, sapien. Maecenas sem. Curabitur eros odio, interdum
  eu, feugiat eu, porta ac, nisl. Curabitur nunc. Etiam fermentum
  convallis velit. Pellentesque laoreet lacus. Quisque sed elit. Nam
  quis tellus. Aliquam tellus arcu, adipiscing non, tincidunt
  eleifend, adipiscing quis, augue. Vivamus elementum placerat enim.
  Suspendisse ut tortor. Integer faucibus adipiscing felis. Aenean
  consectetuer mattis lectus. Morbi malesuada faucibus dolor. Nam
  lacus. Etiam arcu libero, malesuada vitae, aliquam vitae, blandit
  tristique, nisl.\lips@par}

\newcommand\lipsum@xliii{Maecenas accumsan dapibus sapien. Duis
  pretium iaculis arcu. Curabitur ut lacus. Aliquam vulputate.
  Suspendisse ut purus sed sem tempor rhoncus. Ut quam dui, fringilla
  at, dictum eget, ultricies quis, quam. Etiam sem est, pharetra non,
  vulputate in, pretium at, ipsum. Nunc semper sagittis orci. Sed
  scelerisque suscipit diam. Ut volutpat, dolor at ullamcorper
  tristique, eros purus mollis quam, sit amet ornare ante nunc et
  enim.\lips@par}

\newcommand\lipsum@xliv{Phasellus fringilla, metus id feugiat
  consectetuer, lacus wisi ultrices tellus, quis lobortis nibh lorem
  quis tortor. Donec egestas ornare nulla. Mauris mi tellus, porta
  faucibus, dictum vel, nonummy in, est. Aliquam erat volutpat. In
  tellus magna, porttitor lacinia, molestie vitae, pellentesque eu,
  justo. Class aptent taciti sociosqu ad litora torquent per conubia
  nostra, per inceptos hymenaeos. Sed orci nibh, scelerisque sit amet,
  suscipit sed, placerat vel, diam. Vestibulum nonummy vulputate orci.
  Donec et velit ac arcu interdum semper. Morbi pede orci, cursus ac,
  elementum non, vehicula ut, lacus. Cras volutpat. Nam vel wisi quis
  libero venenatis placerat. Aenean sed odio. Quisque posuere purus ac
  orci. Vivamus odio. Vivamus varius, nulla sit amet semper viverra,
  odio mauris consequat lacus, at vestibulum neque arcu eu tortor.
  Donec iaculis tincidunt tellus. Aliquam erat volutpat. Curabitur
  magna lorem, dignissim volutpat, viverra et, adipiscing nec, dolor.
  Praesent lacus mauris, dapibus vitae, sollicitudin sit amet, nonummy
  eget, ligula.\lips@par}

\newcommand\lipsum@xlv{Cras egestas ipsum a nisl. Vivamus varius dolor
  ut dolor. Fusce vel enim. Pellentesque accumsan ligula et eros. Cras
  id lacus non tortor facilisis facilisis. Etiam nisl elit, cursus
  sed, fringilla in, congue nec, urna. Cum sociis natoque penatibus et
  magnis dis parturient montes, nascetur ridiculus mus. Integer at
  turpis. Cum sociis natoque penatibus et magnis dis parturient
  montes, nascetur ridiculus mus. Duis fringilla, ligula sed porta
  fringilla, ligula wisi commodo felis, ut adipiscing felis dui in
  enim. Suspendisse malesuada ultrices ante. Pellentesque scelerisque
  augue sit amet urna. Nulla volutpat aliquet tortor. Cras aliquam,
  tellus at aliquet pellentesque, justo sapien commodo leo, id rhoncus
  sapien quam at erat. Nulla commodo, wisi eget sollicitudin pretium,
  orci orci aliquam orci, ut cursus turpis justo et lacus. Nulla vel
  tortor. Quisque erat elit, viverra sit amet, sagittis eget, porta
  sit amet, lacus.\lips@par}

\newcommand\lipsum@xlvi{In hac habitasse platea dictumst. Proin at
  est. Curabitur tempus vulputate elit. Pellentesque sem. Praesent eu
  sapien. Duis elit magna, aliquet at, tempus sed, vehicula non, enim.
  Morbi viverra arcu nec purus. Vivamus fringilla, enim et commodo
  malesuada, tortor metus elementum ligula, nec aliquet est sapien ut
  lectus. Aliquam mi. Ut nec elit. Fusce euismod luctus tellus.
  Curabitur scelerisque. Nullam purus. Nam ultricies accumsan magna.
  Morbi pulvinar lorem sit amet ipsum. Donec ut justo vitae nibh
  mollis congue. Fusce quis diam. Praesent tempus eros ut quam.\lips@par}

\newcommand\lipsum@xlvii{Donec in nisl. Fusce vitae est. Vivamus ante
  ante, mattis laoreet, posuere eget, congue vel, nunc. Fusce sem. Nam
  vel orci eu eros viverra luctus. Pellentesque sit amet augue. Nunc
  sit amet ipsum et lacus varius nonummy. Integer rutrum sem eget
  wisi. Aenean eu sapien. Quisque ornare dignissim mi. Duis a urna vel
  risus pharetra imperdiet. Suspendisse potenti.\lips@par}

\newcommand\lipsum@xlviii{Morbi justo. Aenean nec dolor. In hac
  habitasse platea dictumst. Proin nonummy porttitor velit. Sed sit
  amet leo nec metus rhoncus varius. Cras ante. Vestibulum commodo sem
  tincidunt massa. Nam justo. Aenean luctus, felis et condimentum
  lacinia, lectus enim pulvinar purus, non porta velit nisl sed eros.
  Suspendisse consequat. Mauris a dui et tortor mattis pretium. Sed
  nulla metus, volutpat id, aliquam eget, ullamcorper ut, ipsum. Morbi
  eu nunc. Praesent pretium. Duis aliquam pulvinar ligula. Ut blandit
  egestas justo. Quisque posuere metus viverra pede.\lips@par}

\newcommand\lipsum@xlix{Vivamus sodales elementum neque. Vivamus
  dignissim accumsan neque. Sed at enim. Vestibulum nonummy interdum
  purus. Mauris ornare velit id nibh pretium ultricies. Fusce tempor
  pellentesque odio. Vivamus augue purus, laoreet in, scelerisque vel,
  commodo id, wisi. Duis enim. Nulla interdum, nunc eu semper
  eleifend, enim dolor pretium elit, ut commodo ligula nisl a est.
  Vivamus ante. Nulla leo massa, posuere nec, volutpat vitae, rhoncus
  eu, magna.\lips@par}

\newcommand\lipsum@l{Quisque facilisis auctor sapien. Pellentesque
  gravida hendrerit lectus. Mauris rutrum sodales sapien. Fusce
  hendrerit sem vel lorem. Integer pellentesque massa vel augue.
  Integer elit tortor, feugiat quis, sagittis et, ornare non, lacus.
  Vestibulum posuere pellentesque eros. Quisque venenatis ipsum dictum
  nulla. Aliquam quis quam non metus eleifend interdum. Nam eget
  sapien ac mauris malesuada adipiscing. Etiam eleifend neque sed
  quam. Nulla facilisi. Proin a ligula. Sed id dui eu nibh egestas
  tincidunt. Suspendisse arcu.\lips@par}

\newcommand\lipsum@li{Maecenas dui. Aliquam volutpat auctor lorem.
  Cras placerat est vitae lectus. Curabitur massa lectus, rutrum
  euismod, dignissim ut, dapibus a, odio. Ut eros erat, vulputate ut,
  interdum non, porta eu, erat. Cras fermentum, felis in porta congue,
  velit leo facilisis odio, vitae consectetuer lorem quam vitae orci.
  Sed ultrices, pede eu placerat auctor, ante ligula rutrum tellus,
  vel posuere nibh lacus nec nibh. Maecenas laoreet dolor at enim.
  Donec molestie dolor nec metus. Vestibulum libero. Sed quis erat.
  Sed tristique. Duis pede leo, fermentum quis, consectetuer eget,
  vulputate sit amet, erat.\lips@par}

\newcommand\lipsum@lii{Donec vitae velit. Suspendisse porta fermentum
  mauris. Ut vel nunc non mauris pharetra varius. Duis consequat
  libero quis urna. Maecenas at ante. Vivamus varius, wisi sed egestas
  tristique, odio wisi luctus nulla, lobortis dictum dolor ligula in
  lacus. Vivamus aliquam, urna sed interdum porttitor, metus orci
  interdum odio, sit amet euismod lectus felis et leo. Praesent ac
  wisi. Nam suscipit vestibulum sem. Praesent eu ipsum vitae pede
  cursus venenatis. Duis sed odio. Vestibulum eleifend. Nulla ut
  massa. Proin rutrum mattis sapien. Curabitur dictum gravida
  ante.\lips@par}

\newcommand\lipsum@liii{Phasellus placerat vulputate quam. Maecenas at
  tellus. Pellentesque neque diam, dignissim ac, venenatis vitae,
  consequat ut, lacus. Nam nibh. Vestibulum fringilla arcu mollis
  arcu. Sed et turpis. Donec sem tellus, volutpat et, varius eu,
  commodo sed, lectus. Lorem ipsum dolor sit amet, consectetuer
  adipiscing elit. Quisque enim arcu, suscipit nec, tempus at,
  imperdiet vel, metus. Morbi volutpat purus at erat. Donec dignissim,
  sem id semper tempus, nibh massa eleifend turpis, sed pellentesque
  wisi purus sed libero. Nullam lobortis tortor vel risus.
  Pellentesque consequat nulla eu tellus. Donec velit. Aliquam
  fermentum, wisi ac rhoncus iaculis, tellus nunc malesuada orci, quis
  volutpat dui magna id mi. Nunc vel ante. Duis vitae lacus. Cras nec
  ipsum.\lips@par}

\newcommand\lipsum@liv{Morbi nunc. Aliquam consectetuer varius nulla.
  Phasellus eros. Cras dapibus porttitor risus. Maecenas ultrices mi
  sed diam. Praesent gravida velit at elit vehicula porttitor.
  Phasellus nisl mi, sagittis ac, pulvinar id, gravida sit amet, erat.
  Vestibulum est. Lorem ipsum dolor sit amet, consectetuer adipiscing
  elit. Curabitur id sem elementum leo rutrum hendrerit. Ut at mi.
  Donec tincidunt faucibus massa. Sed turpis quam, sollicitudin a,
  hendrerit eget, pretium ut, nisl. Duis hendrerit ligula. Nunc
  pulvinar congue urna.\lips@par}

\newcommand\lipsum@lv{Nunc velit. Nullam elit sapien, eleifend eu,
  commodo nec, semper sit amet, elit. Nulla lectus risus, condimentum
  ut, laoreet eget, viverra nec, odio. Proin lobortis. Curabitur
  dictum arcu vel wisi. Cras id nulla venenatis tortor congue
  ultrices. Pellentesque eget pede. Sed eleifend sagittis elit. Nam
  sed tellus sit amet lectus ullamcorper tristique. Mauris enim sem,
  tristique eu, accumsan at, scelerisque vulputate, neque. Quisque
  lacus. Donec et ipsum sit amet elit nonummy aliquet. Sed viverra
  nisl at sem. Nam diam. Mauris ut dolor. Curabitur ornare tortor
  cursus velit.\lips@par}

\newcommand\lipsum@lvi{Morbi tincidunt posuere arcu. Cras venenatis
  est vitae dolor. Vivamus scelerisque semper mi. Donec ipsum arcu,
  consequat scelerisque, viverra id, dictum at, metus. Lorem ipsum
  dolor sit amet, consectetuer adipiscing elit. Ut pede sem, tempus
  ut, porttitor bibendum, molestie eu, elit. Suspendisse potenti. Sed
  id lectus sit amet purus faucibus vehicula. Praesent sed sem non dui
  pharetra interdum. Nam viverra ultrices magna.\lips@par}

\newcommand\lipsum@lvii{Aenean laoreet aliquam orci. Nunc interdum
  elementum urna. Quisque erat. Nullam tempor neque. Maecenas velit
  nibh, scelerisque a, consequat ut, viverra in, enim. Duis magna.
  Donec odio neque, tristique et, tincidunt eu, rhoncus ac, nunc.
  Mauris malesuada malesuada elit. Etiam lacus mauris, pretium vel,
  blandit in, ultricies id, libero. Phasellus bibendum erat ut diam.
  In congue imperdiet lectus.\lips@par}

\newcommand\lipsum@lviii{Aenean scelerisque. Fusce pretium porttitor
  lorem. In hac habitasse platea dictumst. Nulla sit amet nisl at
  sapien egestas pretium. Nunc non tellus. Vivamus aliquet. Nam
  adipiscing euismod dolor. Aliquam erat volutpat. Nulla ut ipsum.
  Quisque tincidunt auctor augue. Nunc imperdiet ipsum eget elit.
  Aliquam quam leo, consectetuer non, ornare sit amet, tristique quis,
  felis. Vestibulum ante ipsum primis in faucibus orci luctus et
  ultrices posuere cubilia Curae; Pellentesque interdum quam sit amet
  mi. Pellentesque mauris dui, dictum a, adipiscing ac, fermentum sit
  amet, lorem.\lips@par}

\newcommand\lipsum@lix{Ut quis wisi. Praesent quis massa. Vivamus
  egestas risus eget lacus. Nunc tincidunt, risus quis bibendum
  facilisis, lorem purus rutrum neque, nec porta tortor urna quis
  orci. Aenean aliquet, libero semper volutpat luctus, pede erat
  lacinia augue, quis rutrum sem ipsum sit amet pede. Vestibulum
  aliquet, nibh sed iaculis sagittis, odio dolor blandit augue, eget
  mollis urna tellus id tellus. Aenean aliquet aliquam nunc. Nulla
  ultricies justo eget orci. Phasellus tristique fermentum leo. Sed
  massa metus, sagittis ut, semper ut, pharetra vel, erat. Aliquam
  quam turpis, egestas vel, elementum in, egestas sit amet, lorem.
  Duis convallis, wisi sit amet mollis molestie, libero mauris porta
  dui, vitae aliquam arcu turpis ac sem. Aliquam aliquet dapibus
  metus.\lips@par}

\newcommand\lipsum@lx{Vivamus commodo eros eleifend dui. Vestibulum in
  leo eu erat tristique mattis. Cras at elit. Cras pellentesque.
  Nullam id lacus sit amet libero aliquet hendrerit. Proin placerat,
  mi non elementum laoreet, eros elit tincidunt magna, a rhoncus sem
  arcu id odio. Nulla eget leo a leo egestas facilisis. Curabitur quis
  velit. Phasellus aliquam, tortor nec ornare rhoncus, purus urna
  posuere velit, et commodo risus tellus quis tellus. Vivamus leo
  turpis, tempus sit amet, tristique vitae, laoreet quis, odio. Proin
  scelerisque bibendum ipsum. Etiam nisl. Praesent vel dolor.
  Pellentesque vel magna. Curabitur urna. Vivamus congue urna in
  velit. Etiam ullamcorper elementum dui. Praesent non urna. Sed
  placerat quam non mi. Pellentesque diam magna, ultricies eget,
  ultrices placerat, adipiscing rutrum, sem.\lips@par}

\newcommand\lipsum@lxi{Morbi sem. Nulla facilisi. Vestibulum ante
  ipsum primis in faucibus orci luctus et ultrices posuere cubilia
  Curae; Nulla facilisi. Morbi sagittis ultrices libero. Praesent eu
  ligula sed sapien auctor sagittis. Class aptent taciti sociosqu ad
  litora torquent per conubia nostra, per inceptos hymenaeos. Donec
  vel nunc. Nunc fermentum, lacus id aliquam porta, dui tortor euismod
  eros, vel molestie ipsum purus eu lacus. Vivamus pede arcu, euismod
  ac, tempus id, pretium et, lacus. Curabitur sodales dapibus urna.
  Nunc eu sapien. Donec eget nunc a pede dictum pretium. Proin mauris.
  Vivamus luctus libero vel nibh.\lips@par}

\newcommand\lipsum@lxii{Fusce tristique risus id wisi. Integer
  molestie massa id sem. Vestibulum vel dolor. Pellentesque vel urna
  vel risus ultricies elementum. Quisque sapien urna, blandit nec,
  iaculis ac, viverra in, odio. In hac habitasse platea dictumst.
  Morbi neque lacus, convallis vitae, commodo ac, fermentum eu, velit.
  Sed in orci. In fringilla turpis non arcu. Donec in ante. Phasellus
  tempor feugiat velit. Aenean varius massa non turpis. Vestibulum
  ante ipsum primis in faucibus orci luctus et ultrices posuere
  cubilia Curae;\lips@par}

\newcommand\lipsum@lxiii{Aliquam tortor. Morbi ipsum massa, imperdiet
  non, consectetuer vel, feugiat vel, lorem. Quisque eget lorem nec
  elit malesuada vestibulum. Quisque sollicitudin ipsum vel sem. Nulla
  enim. Proin nonummy felis vitae felis. Nullam pellentesque. Duis
  rutrum feugiat felis. Mauris vel pede sed libero tincidunt mollis.
  Phasellus sed urna rhoncus diam euismod bibendum. Phasellus sed
  nisl. Integer condimentum justo id orci iaculis varius. Quisque et
  lacus. Phasellus elementum, justo at dignissim auctor, wisi odio
  lobortis arcu, sed sollicitudin felis felis eu neque. Praesent at
  lacus.\lips@par}

\newcommand\lipsum@lxiv{Vivamus sit amet pede. Duis interdum, nunc
  eget rutrum dignissim, nisl diam luctus leo, et tincidunt velit nisl
  id tellus. In lorem tellus, aliquet vitae, porta in, aliquet sed,
  lectus. Phasellus sodales. Ut varius scelerisque erat. In vel nibh
  eu eros imperdiet rutrum. Donec ac odio nec neque vulputate
  suscipit. Nam nec magna. Pellentesque habitant morbi tristique
  senectus et netus et malesuada fames ac turpis egestas. Nullam
  porta, odio et sagittis iaculis, wisi neque fringilla sapien, vel
  commodo lorem lorem id elit. Ut sem lectus, scelerisque eget,
  placerat et, tincidunt scelerisque, ligula. Pellentesque non
  orci.\lips@par}

\newcommand\lipsum@lxv{Etiam vel ipsum. Morbi facilisis vestibulum
  nisl. Praesent cursus laoreet felis. Integer adipiscing pretium
  orci. Nulla facilisi. Quisque posuere bibendum purus. Nulla quam
  mauris, cursus eget, convallis ac, molestie non, enim. Aliquam
  congue. Quisque sagittis nonummy sapien. Proin molestie sem vitae
  urna. Maecenas lorem. Vivamus viverra consequat enim.\lips@par}

\newcommand\lipsum@lxvi{Nunc sed pede. Praesent vitae lectus. Praesent
  neque justo, vehicula eget, interdum id, facilisis et, nibh.
  Phasellus at purus et libero lacinia dictum. Fusce aliquet. Nulla eu
  ante placerat leo semper dictum. Mauris metus. Curabitur lobortis.
  Curabitur sollicitudin hendrerit nunc. Donec ultrices lacus id
  ipsum.\lips@par}

\newcommand\lipsum@lxvii{Donec a nibh ut elit vestibulum tristique.
  Integer at pede. Cras volutpat varius magna. Phasellus eu wisi.
  Praesent risus justo, lobortis eget, scelerisque ac, aliquet in,
  dolor. Proin id leo. Nunc iaculis, mi vitae accumsan commodo, neque
  sem lacinia nulla, quis vestibulum justo sem in eros. Quisque sed
  massa. Morbi lectus ipsum, vulputate a, mollis ut, accumsan
  placerat, tellus. Nullam in wisi. Vivamus eu ligula a nunc accumsan
  congue. Suspendisse ac libero. Aliquam erat volutpat. Donec augue.
  Nunc venenatis fringilla nibh. Fusce accumsan pulvinar justo. Nullam
  semper, dui ut dignissim auctor, orci libero fringilla massa,
  blandit pulvinar pede tortor id magna. Nunc adipiscing justo sed
  velit tincidunt fermentum.\lips@par}

\newcommand\lipsum@lxviii{Integer placerat. Pellentesque habitant
  morbi tristique senectus et netus et malesuada fames ac turpis
  egestas. Sed in massa. Class aptent taciti sociosqu ad litora
  torquent per conubia nostra, per inceptos hymenaeos. Phasellus
  tempus aliquam risus. Aliquam rutrum purus at metus. Donec posuere
  odio at erat. Nam non nibh. Phasellus ligula. Quisque venenatis
  lectus in augue. Sed vestibulum dapibus neque.\lips@par}

\newcommand\lipsum@lxix{Mauris tempus eros at nulla. Sed quis dui
  dignissim mauris pretium tincidunt. Mauris ac purus. Phasellus ac
  libero. Etiam dapibus iaculis nunc. In lectus wisi, elementum eu,
  sollicitudin nec, imperdiet quis, dui. Nulla viverra neque ac
  libero. Mauris urna leo, adipiscing eu, ultrices non, blandit eu,
  dui. Maecenas dui neque, suscipit sit amet, rutrum a, laoreet in,
  eros. Ut eu nibh. Fusce nec erat tempus urna fringilla tempus.
  Curabitur id enim. Sed ante. Cras sodales enim sit amet wisi. Nunc
  fermentum consequat quam.\lips@par}

\newcommand\lipsum@lxx{Ut auctor, augue porta dignissim vestibulum,
  arcu diam lobortis velit, vel scelerisque risus augue sagittis
  risus. Maecenas eu justo. Pellentesque habitant morbi tristique
  senectus et netus et malesuada fames ac turpis egestas. Mauris
  congue ligula eget tortor. Nullam laoreet urna sed enim. Donec eget
  eros ut eros volutpat convallis. Praesent turpis. Integer mauris
  diam, elementum quis, egestas ac, rutrum vel, orci. Nulla facilisi.
  Quisque adipiscing, nulla vitae elementum porta, sem urna volutpat
  leo, sed porta enim risus sed massa. Integer ac enim quis diam
  sodales luctus. Ut eget eros a ligula commodo ultricies. Donec eu
  urna viverra dolor hendrerit feugiat. Aliquam ac orci vel eros
  congue pharetra. Quisque rhoncus, justo eu volutpat faucibus, augue
  leo posuere lacus, a rhoncus purus pede vel est. Proin ultrices
  enim.\lips@par}

\newcommand\lipsum@lxxi{Aenean tincidunt laoreet dui. Vestibulum ante
  ipsum primis in faucibus orci luctus et ultrices posuere cubilia
  Curae; Integer ipsum lectus, fermentum ac, malesuada in, eleifend
  ut, lorem. Vivamus ipsum turpis, elementum vel, hendrerit ut, semper
  at, metus. Vivamus sapien tortor, eleifend id, dapibus in, egestas
  et, pede. Pellentesque faucibus. Praesent lorem neque, dignissim in,
  facilisis nec, hendrerit vel, odio. Nam at diam ac neque aliquet
  viverra. Morbi dapibus ligula sagittis magna. In lobortis. Donec
  aliquet ultricies libero. Nunc dictum vulputate purus. Morbi varius.
  Lorem ipsum dolor sit amet, consectetuer adipiscing elit. In tempor.
  Phasellus commodo porttitor magna. Curabitur vehicula odio vel
  dolor.\lips@par}

\newcommand\lipsum@lxxii{Praesent facilisis, augue a adipiscing
  venenatis, libero risus molestie odio, pulvinar consectetuer felis
  erat ac mauris. Nam vestibulum rhoncus quam. Sed velit urna,
  pharetra eu, eleifend eu, viverra at, wisi. Maecenas ultrices nibh
  at turpis. Aenean quam. Nulla ipsum. Aliquam posuere luctus erat.
  Curabitur magna felis, lacinia et, tristique id, ultrices ut,
  mauris. Suspendisse feugiat. Cras eleifend wisi vitae tortor.
  Phasellus leo purus, mattis sit amet, auctor in, rutrum in, magna.
  In hac habitasse platea dictumst. Phasellus imperdiet metus in sem.
  Vestibulum ac enim non sem ultricies sagittis. Sed vel diam.\lips@par}

\newcommand\lipsum@lxxiii{Integer vel enim sed turpis adipiscing
  bibendum. Vestibulum pede dolor, laoreet nec, posuere in, nonummy
  in, sem. Donec imperdiet sapien placerat erat. Donec viverra.
  Aliquam eros. Nunc consequat massa id leo. Sed ullamcorper, lorem in
  sodales dapibus, risus metus sagittis lorem, non porttitor purus
  odio nec odio. Sed tincidunt posuere elit. Quisque eu enim. Donec
  libero risus, feugiat ac, dapibus eget, posuere a, felis. Quisque
  vel lectus ut metus tincidunt eleifend. Duis ut pede. Duis velit
  erat, venenatis vitae, vulputate a, pharetra sit amet, est. Etiam
  fringilla faucibus augue.\lips@par}

\newcommand\lipsum@lxxiv{Aenean velit sem, viverra eu, tempus id,
  rutrum id, mi. Nullam nec nibh. Proin ullamcorper, dolor in cursus
  tristique, eros augue tempor nibh, at gravida diam wisi at purus.
  Donec mattis ullamcorper tellus. Phasellus vel nulla. Praesent
  interdum, eros in sodales sollicitudin, nunc nulla pulvinar justo, a
  euismod eros sem nec nibh. Nullam sagittis dapibus lectus. Nullam
  eget ipsum eu tortor lobortis sodales. Etiam purus leo, pretium nec,
  feugiat non, ullamcorper vel, nibh. Sed vel elit et quam accumsan
  facilisis. Nunc leo. Suspendisse faucibus lacus.\lips@par}

\newcommand\lipsum@lxxv{Pellentesque interdum sapien sed nulla. Proin
  tincidunt. Aliquam volutpat est vel massa. Sed dolor lacus,
  imperdiet non, ornare non, commodo eu, neque. Integer pretium semper
  justo. Proin risus. Nullam id quam. Nam neque. Duis vitae wisi
  ullamcorper diam congue ultricies. Quisque ligula. Mauris
  vehicula.\lips@par}

\newcommand\lipsum@lxxvi{Curabitur nunc magna, posuere eget, venenatis
  eu, vehicula ac, velit. Aenean ornare, massa a accumsan pulvinar,
  quam lorem laoreet purus, eu sodales magna risus molestie lorem.
  Nunc erat velit, hendrerit quis, malesuada ut, aliquam vitae, wisi.
  Sed posuere. Suspendisse ipsum arcu, scelerisque nec, aliquam eu,
  molestie tincidunt, justo. Phasellus iaculis. Sed posuere lorem non
  ipsum. Pellentesque dapibus. Suspendisse quam libero, laoreet a,
  tincidunt eget, consequat at, est. Nullam ut lectus non enim
  consequat facilisis. Mauris leo. Quisque pede ligula, auctor vel,
  pellentesque vel, posuere id, turpis. Cras ipsum sem, cursus et,
  facilisis ut, tempus euismod, quam. Suspendisse tristique dolor eu
  orci. Mauris mattis. Aenean semper. Vivamus tortor magna, facilisis
  id, varius mattis, hendrerit in, justo. Integer purus.\lips@par}

\newcommand\lipsum@lxxvii{Vivamus adipiscing. Curabitur imperdiet
  tempus turpis. Vivamus sapien dolor, congue venenatis, euismod eget,
  porta rhoncus, magna. Proin condimentum pretium enim. Fusce
  fringilla, libero et venenatis facilisis, eros enim cursus arcu,
  vitae facilisis odio augue vitae orci. Aliquam varius nibh ut odio.
  Sed condimentum condimentum nunc. Pellentesque eget massa.
  Pellentesque quis mauris. Donec ut ligula ac pede pulvinar lobortis.
  Pellentesque euismod. Class aptent taciti sociosqu ad litora
  torquent per conubia nostra, per inceptos hymenaeos. Praesent elit.
  Ut laoreet ornare est. Phasellus gravida vulputate nulla. Donec sit
  amet arcu ut sem tempor malesuada. Praesent hendrerit augue in urna.
  Proin enim ante, ornare vel, consequat ut, blandit in, justo. Donec
  felis elit, dignissim sed, sagittis ut, ullamcorper a, nulla. Aenean
  pharetra vulputate odio.\lips@par}

\newcommand\lipsum@lxxviii{Quisque enim. Proin velit neque, tristique
  eu, eleifend eget, vestibulum nec, lacus. Vivamus odio. Duis odio
  urna, vehicula in, elementum aliquam, aliquet laoreet, tellus. Sed
  velit. Sed vel mi ac elit aliquet interdum. Etiam sapien neque,
  convallis et, aliquet vel, auctor non, arcu. Aliquam suscipit
  aliquam lectus. Proin tincidunt magna sed wisi. Integer blandit
  lacus ut lorem. Sed luctus justo sed enim.\lips@par}

\newcommand\lipsum@lxxix{Morbi malesuada hendrerit dui. Nunc mauris
  leo, dapibus sit amet, vestibulum et, commodo id, est. Pellentesque
  purus. Pellentesque tristique, nunc ac pulvinar adipiscing, justo
  eros consequat lectus, sit amet posuere lectus neque vel augue. Cras
  consectetuer libero ac eros. Ut eget massa. Fusce sit amet enim
  eleifend sem dictum auctor. In eget risus luctus wisi convallis
  pulvinar. Vivamus sapien risus, tempor in, viverra in, aliquet
  pellentesque, eros. Aliquam euismod libero a sem.\lips@par}

\newcommand\lipsum@lxxx{Nunc velit augue, scelerisque dignissim,
  lobortis et, aliquam in, risus. In eu eros. Vestibulum ante ipsum
  primis in faucibus orci luctus et ultrices posuere cubilia Curae;
  Curabitur vulputate elit viverra augue. Mauris fringilla, tortor sit
  amet malesuada mollis, sapien mi dapibus odio, ac imperdiet ligula
  enim eget nisl. Quisque vitae pede a pede aliquet suscipit.
  Phasellus tellus pede, viverra vestibulum, gravida id, laoreet in,
  justo. Cum sociis natoque penatibus et magnis dis parturient montes,
  nascetur ridiculus mus. Integer commodo luctus lectus. Mauris justo.
  Duis varius eros. Sed quam. Cras lacus eros, rutrum eget, varius
  quis, convallis iaculis, velit. Mauris imperdiet, metus at tristique
  venenatis, purus neque pellentesque mauris, a ultrices elit lacus
  nec tortor. Class aptent taciti sociosqu ad litora torquent per
  conubia nostra, per inceptos hymenaeos. Praesent malesuada. Nam
  lacus lectus, auctor sit amet, malesuada vel, elementum eget, metus.
  Duis neque pede, facilisis eget, egestas elementum, nonummy id,
  neque.\lips@par}

\newcommand\lipsum@lxxxi{Proin non sem. Donec nec erat. Proin libero.
  Aliquam viverra arcu. Donec vitae purus. Donec felis mi, semper id,
  scelerisque porta, sollicitudin sed, turpis. Nulla in urna. Integer
  varius wisi non elit. Etiam nec sem. Mauris consequat, risus nec
  congue condimentum, ligula ligula suscipit urna, vitae porta odio
  erat quis sapien. Proin luctus leo id erat. Etiam massa metus,
  accumsan pellentesque, sagittis sit amet, venenatis nec, mauris.
  Praesent urna eros, ornare nec, vulputate eget, cursus sed, justo.
  Phasellus nec lorem. Nullam ligula ligula, mollis sit amet, faucibus
  vel, eleifend ac, dui. Aliquam erat volutpat.\lips@par}

\newcommand\lipsum@lxxxii{Fusce vehicula, tortor et gravida porttitor,
  metus nibh congue lorem, ut tempus purus mauris a pede. Integer
  tincidunt orci sit amet turpis. Aenean a metus. Aliquam vestibulum
  lobortis felis. Donec gravida. Sed sed urna. Mauris et orci. Integer
  ultrices feugiat ligula. Sed dignissim nibh a massa. Donec orci dui,
  tempor sed, tincidunt nonummy, viverra sit amet, turpis. Quisque
  lobortis. Proin venenatis tortor nec wisi. Vestibulum placerat. In
  hac habitasse platea dictumst. Aliquam porta mi quis risus. Donec
  sagittis luctus diam. Nam ipsum elit, imperdiet vitae, faucibus nec,
  fringilla eget, leo. Etiam quis dolor in sapien porttitor
  imperdiet.\lips@par}

\newcommand\lipsum@lxxxiii{Cras pretium. Nulla malesuada ipsum ut
  libero. Suspendisse gravida hendrerit tellus. Maecenas quis lacus.
  Morbi fringilla. Vestibulum odio turpis, tempor vitae, scelerisque
  a, dictum non, massa. Praesent erat felis, porta sit amet,
  condimentum sit amet, placerat et, turpis. Praesent placerat lacus a
  enim. Vestibulum non eros. Ut congue. Donec tristique varius tortor.
  Pellentesque habitant morbi tristique senectus et netus et malesuada
  fames ac turpis egestas. Nam dictum dictum urna.\lips@par}

\newcommand\lipsum@lxxxiv{Phasellus vestibulum orci vel mauris. Fusce
  quam leo, adipiscing ac, pulvinar eget, molestie sit amet, erat. Sed
  diam. Suspendisse eros leo, tempus eget, dapibus sit amet, tempus
  eu, arcu. Vestibulum wisi metus, dapibus vel, luctus sit amet,
  condimentum quis, leo. Suspendisse molestie. Duis in ante. Ut
  sodales sem sit amet mauris. Suspendisse ornare pretium orci. Fusce
  tristique enim eget mi. Vestibulum eros elit, gravida ac, pharetra
  sed, lobortis in, massa. Proin at dolor. Duis accumsan accumsan
  pede. Nullam blandit elit in magna lacinia hendrerit. Ut nonummy
  luctus eros. Fusce eget tortor.\lips@par}

\newcommand\lipsum@lxxxv{Ut sit amet magna. Cras a ligula eu urna
  dignissim viverra. Nullam tempor leo porta ipsum. Praesent purus.
  Nullam consequat. Mauris dictum sagittis dui. Vestibulum
  sollicitudin consectetuer wisi. In sit amet diam. Nullam malesuada
  pharetra risus. Proin lacus arcu, eleifend sed, vehicula at, congue
  sit amet, sem. Sed sagittis pede a nisl. Sed tincidunt odio a pede.
  Sed dui. Nam eu enim. Aliquam sagittis lacus eget libero.
  Pellentesque diam sem, sagittis molestie, tristique et, fermentum
  ornare, nibh. Nulla et tellus non felis imperdiet mattis. Aliquam
  erat volutpat.\lips@par}

\newcommand\lipsum@lxxxvi{Vestibulum sodales ipsum id augue. Integer
  ipsum pede, convallis sit amet, tristique vitae, tempor ut, nunc.
  Nam non ligula non lorem convallis hendrerit. Maecenas hendrerit.
  Sed magna odio, aliquam imperdiet, porta ac, aliquet eget, mi. Cum
  sociis natoque penatibus et magnis dis parturient montes, nascetur
  ridiculus mus. Vestibulum nisl sem, dignissim vel, euismod quis,
  egestas ut, orci. Nunc vitae risus vel metus euismod laoreet. Cras
  sit amet neque a turpis lobortis auctor. Sed aliquam sem ac elit.
  Cras velit lectus, facilisis id, dictum sed, porta rutrum, nisl. Nam
  hendrerit ipsum sed augue. Nullam scelerisque hendrerit wisi.
  Vivamus egestas arcu sed purus. Ut ornare lectus sed eros.
  Suspendisse potenti. Mauris sollicitudin pede vel velit. In hac
  habitasse platea dictumst.\lips@par}

\newcommand\lipsum@lxxxvii{Suspendisse erat mauris, nonummy eget,
  pretium eget, consequat vel, justo. Pellentesque consectetuer erat
  sed lacus. Nullam egestas nulla ac dui. Donec cursus rhoncus ipsum.
  Nunc et sem eu magna egestas malesuada. Vivamus dictum massa at
  dolor. Morbi est nulla, faucibus ac, posuere in, interdum ut,
  sapien. Proin consectetuer pretium urna. Donec sit amet nibh nec
  purus dignissim mattis. Phasellus vehicula elit at lacus. Nulla
  facilisi. Cras ut arcu. Sed consectetuer. Integer tristique elit
  quis felis consectetuer eleifend. Cras et lectus.\lips@par}

\newcommand\lipsum@lxxxviii{Ut congue malesuada justo. Curabitur
  congue, felis at hendrerit faucibus, mauris lacus porttitor pede,
  nec aliquam turpis diam feugiat arcu. Nullam rhoncus ipsum at risus.
  Vestibulum a dolor sed dolor fermentum vulputate. Sed nec ipsum
  dapibus urna bibendum lobortis. Vestibulum elit. Nam ligula arcu,
  volutpat eget, lacinia eu, lobortis ac, urna. Nam mollis ultrices
  nulla. Cras vulputate. Suspendisse at risus at metus pulvinar
  malesuada. Nullam lacus. Aliquam tempus magna. Aliquam ut purus.
  Proin tellus.\lips@par}

\newcommand\lipsum@lxxxix{Vestibulum ante ipsum primis in faucibus
  orci luctus et ultrices posuere cubilia Curae; Donec scelerisque
  metus. Maecenas non mi ut metus porta hendrerit. Nunc semper. Cras
  quis wisi ut lorem posuere tristique. Nunc vestibulum scelerisque
  nulla. Suspendisse pharetra sollicitudin ante. Praesent at augue sit
  amet ante interdum porta. Nunc bibendum augue luctus diam. Etiam nec
  sem. Sed eros turpis, facilisis nec, vehicula vitae, aliquam sed,
  nulla. Curabitur justo leo, vestibulum eget, tristique ut, tempus
  at, nisl.\lips@par}

\newcommand\lipsum@xc{Nulla venenatis lorem id arcu. Morbi cursus urna
  a ipsum. Donec porttitor. Integer eleifend, est non mattis
  malesuada, mi nulla convallis mi, et auctor lectus sapien ut purus.
  Aliquam nulla augue, pharetra sit amet, faucibus semper, molestie
  vel, nibh. Pellentesque vestibulum magna et mi. Sed fringilla dolor
  vel tellus. Nunc libero nunc, venenatis eget, convallis hendrerit,
  iaculis elementum, mi. Nullam aliquam, felis et accumsan vehicula,
  magna justo vehicula diam, eu condimentum nisl felis et nunc.
  Quisque volutpat mauris a velit. Pellentesque massa. Integer at
  lorem. Nam metus erat, lacinia id, convallis ut, pulvinar non, wisi.
  Cras iaculis mauris ut neque. Cras sodales, sem vitae imperdiet
  consequat, pede purus sollicitudin urna, ac aliquam metus orci in
  leo. Ut molestie ultrices mauris. Vivamus vitae sem. Aliquam erat
  volutpat. Praesent commodo, nisl ac dapibus aliquet, tortor orci
  sodales lorem, non ornare nulla lorem quis nisl.\lips@par}

\newcommand\lipsum@xci{Sed at sem vitae purus ultrices vestibulum.
  Vestibulum tincidunt lacus et ligula. Pellentesque vitae elit.
  Vestibulum ante ipsum primis in faucibus orci luctus et ultrices
  posuere cubilia Curae; Duis ornare, erat eget laoreet vulputate,
  lacus ipsum suscipit turpis, et bibendum nisl orci non lectus.
  Vestibulum nec risus nec libero fermentum fringilla. Morbi non velit
  in magna gravida hendrerit. Pellentesque quis lectus. Vestibulum
  eleifend lobortis leo. Vestibulum non augue. Vivamus dictum tempor
  dui. Maecenas at ligula id felis congue porttitor. Nulla leo magna,
  egestas quis, vulputate sit amet, viverra id, velit.\lips@par}

\newcommand\lipsum@xcii{Ut lectus lectus, ultricies sit amet, semper
  eget, laoreet non, ante. Proin at massa quis nunc rhoncus mattis.
  Aliquam lorem. Curabitur pharetra dui at neque. Aliquam eu tellus.
  Aenean tempus, felis vitae vulputate iaculis, est dolor faucibus
  urna, in viverra wisi neque non risus. Fusce vel dolor nec sapien
  pretium nonummy. Integer faucibus massa ac nulla ornare venenatis.
  Nulla quis sapien. Sed tortor. Phasellus eget mi. Cras nunc. Cras a
  enim.\lips@par}

\newcommand\lipsum@xciii{Quisque nisl. In dignissim dapibus massa.
  Aenean sem magna, scelerisque nec, ullamcorper quis, porttitor ut,
  lectus. Fusce dignissim facilisis tortor. Vivamus gravida felis sit
  amet nunc. Nam pulvinar odio vel enim. Pellentesque sit amet est.
  Vivamus pulvinar leo non sapien. Aliquam erat volutpat. Ut elementum
  auctor metus. Mauris vestibulum neque vitae eros. Pellentesque
  aliquam quam. Donec venenatis tristique purus. In nisl. Nulla velit
  libero, fermentum at, porta a, feugiat vitae, urna. Etiam aliquet
  ornare ipsum. Proin non dolor. Aenean nunc ligula, venenatis
  suscipit, porttitor sit amet, mattis suscipit, magna. Vivamus
  egestas viverra est. Morbi at risus sed sapien sodales pretium.\lips@par}

\newcommand\lipsum@xciv{Morbi congue congue metus. Aenean sed purus.
  Nam pede magna, tristique nec, porta id, sollicitudin quis, sapien.
  Vestibulum blandit. Suspendisse ut augue ac nibh ullamcorper
  posuere. Integer euismod, neque at eleifend fringilla, augue elit
  ornare dolor, vel tincidunt purus est id lacus. Vivamus lorem dui,
  commodo quis, scelerisque eu, tincidunt non, magna. Cras sodales.
  Quisque vestibulum pulvinar diam. Phasellus tincidunt, leo vitae
  tristique facilisis, ipsum wisi interdum sem, dapibus semper nulla
  velit vel lectus. Cras dapibus mauris et augue. Quisque cursus nulla
  in libero. Suspendisse et lorem sit amet mauris malesuada mollis.
  Nullam id justo. Maecenas venenatis. Donec lacus arcu, egestas ac,
  fermentum consectetuer, tempus eu, metus. Proin sodales, sem in
  pretium fermentum, arcu sapien commodo mauris, venenatis consequat
  augue urna in wisi. Quisque sapien nunc, varius eget, condimentum
  quis, lacinia in, est. Fusce facilisis. Praesent nec ipsum.\lips@par}

\newcommand\lipsum@xcv{Suspendisse a dolor. Nam erat eros, congue
  eget, sagittis a, lacinia in, pede. Maecenas in elit. Proin molestie
  varius nibh. Vivamus tristique purus sed augue. Proin egestas semper
  tortor. Vestibulum ante ipsum primis in faucibus orci luctus et
  ultrices posuere cubilia Curae; Class aptent taciti sociosqu ad
  litora torquent per conubia nostra, per inceptos hymenaeos.
  Vestibulum orci enim, sagittis ornare, eleifend ut, mattis at,
  ligula. Nulla molestie convallis arcu. Ut eros tellus, condimentum
  at, sodales in, ultrices vel, nulla.\lips@par}

\newcommand\lipsum@xcvi{Duis magna ante, bibendum eget, eleifend eget,
  suscipit sed, neque. Vestibulum in mi sed massa cursus cursus.
  Pellentesque pulvinar mollis neque. Fusce ut enim vitae mauris
  malesuada tincidunt. Vivamus a neque. Mauris pulvinar, sapien id
  condimentum dictum, quam arcu rhoncus dui, id tempor lacus justo et
  justo. Proin sit amet orci eu diam eleifend blandit. Nunc erat
  massa, luctus ac, fermentum lacinia, tincidunt ultrices, sapien.
  Praesent sed orci vitae dolor sollicitudin adipiscing. Cras a neque.
  Ut risus dui, interdum at, placerat id, tristique eu, enim.
  Vestibulum ante ipsum primis in faucibus orci luctus et ultrices
  posuere cubilia Curae; Etiam adipiscing eros vestibulum dolor.
  Pellentesque aliquam, diam eget eleifend posuere, augue eros
  porttitor lectus, ac dignissim dui metus nec felis. Quisque lacinia.
  Vestibulum tellus. Suspendisse nec wisi. Aenean ac felis. Aliquam
  ultrices metus et nulla.\lips@par}

\newcommand\lipsum@xcvii{Praesent sed est non nibh tempus venenatis.
  Praesent rhoncus. Curabitur sagittis est sit amet neque. Sed commodo
  malesuada lectus. Phasellus enim tellus, tempor ut, tristique eu,
  aliquam eu, quam. Aenean quis quam quis wisi gravida vehicula.
  Pellentesque a massa a leo pretium rhoncus. Suspendisse ultrices.
  Donec lacinia malesuada massa. Class aptent taciti sociosqu ad
  litora torquent per conubia nostra, per inceptos hymenaeos. Donec
  pretium ornare mauris. Phasellus auctor erat eget enim. Integer
  scelerisque, felis eu consequat fringilla, lorem wisi ultricies
  velit, id vehicula purus nulla eget odio. Nullam mattis, diam a
  rutrum fermentum, odio sapien tristique quam, id mollis tellus quam
  in odio. Mauris eu sapien. Donec aliquam lorem sit amet lorem
  pharetra lobortis.\lips@par}

\newcommand\lipsum@xcviii{Donec ac velit. Sed convallis vestibulum
  sapien. Vivamus tempor lacus sed lacus. Nunc ut lorem. Ut et tortor.
  Nullam varius wisi at diam. Etiam ultricies, dolor sit amet
  fermentum vulputate, neque libero vestibulum orci, vitae fringilla
  neque arcu aliquet ante. Lorem ipsum dolor sit amet, consectetuer
  adipiscing elit. Quisque venenatis lobortis augue. Sed tempor,
  tellus iaculis pellentesque pharetra, pede dui malesuada mauris, vel
  ultrices urna mauris ac nibh. Etiam nibh odio, ultricies vehicula,
  vestibulum vitae, feugiat eleifend, felis. Vivamus pulvinar. Aliquam
  erat volutpat. Nulla egestas venenatis metus. Nam feugiat nunc quis
  elit egestas sagittis. Sed vitae felis. In libero arcu, rhoncus in,
  commodo eget, auctor in, enim. Vivamus suscipit est. Nulla dapibus,
  magna vel aliquet egestas, massa massa hendrerit lacus, ac rutrum
  tellus tellus sit amet felis. Cras viverra.\lips@par}

\newcommand\lipsum@xcix{Suspendisse eu nunc. Aliquam dignissim urna
  sit amet mauris. Cras commodo, urna ut porttitor venenatis, arcu
  metus sodales risus, vitae gravida sapien ligula in est. Donec
  vulputate sollicitudin wisi. Donec vehicula, est id interdum ornare,
  nibh tellus consectetuer justo, a ultrices felis erat at lectus. In
  est massa, malesuada non, suscipit at, ullamcorper eu, elit. Nam
  nulla lacus, bibendum sit amet, sagittis sed, tempor eget, libero.
  Praesent ligula. Suspendisse nulla. Etiam diam. Nulla ante diam,
  vestibulum et, aliquet ac, imperdiet vitae, urna. Fusce tincidunt
  lacus vel elit. Maecenas dictum, tortor non euismod bibendum, pede
  nibh pretium tellus, at dignissim leo eros eget pede. Nulla
  venenatis eleifend eros. Aenean ut odio dignissim augue rutrum
  faucibus. Fusce posuere, tellus eget viverra mattis, erat tellus
  porta mi, at facilisis sem nibh non urna. Phasellus quis turpis quis
  mauris suscipit vulputate. Sed interdum lacus non velit. Vestibulum
  ante ipsum primis in faucibus orci luctus et ultrices posuere
  cubilia Curae;\lips@par}

\newcommand\lipsum@c{Vivamus vehicula leo a justo. Quisque nec augue.
  Morbi mauris wisi, aliquet vitae, dignissim eget, sollicitudin
  molestie, ligula. In dictum enim sit amet risus. Curabitur vitae
  velit eu diam rhoncus hendrerit. Vivamus ut elit. Praesent mattis
  ipsum quis turpis. Curabitur rhoncus neque eu dui. Etiam vitae
  magna. Nam ullamcorper. Praesent interdum bibendum magna. Quisque
  auctor aliquam dolor. Morbi eu lorem et est porttitor fermentum.
  Nunc egestas arcu at tortor varius viverra. Fusce eu nulla ut nulla
  interdum consectetuer. Vestibulum gravida. Morbi mattis libero sed
  est.\lips@par}

\newcommand\lipsum@ci{Nam quis enim. Quisque ornare dui a tortor.
  Fusce consequat lacus pellentesque metus. Duis euismod. Duis non
  quam. Maecenas vitae dolor in ipsum auctor vehicula. Vivamus nec
  nibh eget wisi varius pulvinar. Cras a lacus. Etiam et massa. Donec
  in nisl sit amet dui imperdiet vestibulum. Duis porttitor nibh id
  eros.\lips@par}

\newcommand\lipsum@cii{Mauris consectetuer, wisi eu lobortis
  scelerisque, urna nibh feugiat quam, id congue eros justo eget orci.
  Ut tellus. Maecenas mattis sapien sed eros. Aliquam quis lectus.
  Donec nec massa ac turpis semper cursus. Etiam consectetuer ante vel
  odio. Aliquam tincidunt felis non dolor. Cras id augue ut nisl
  pretium placerat. Phasellus sapien sapien, pharetra sed, aliquam
  nec, suscipit a, nibh. Suspendisse risus. Nulla ut mi eget tellus
  sollicitudin euismod. Vestibulum malesuada malesuada dui. Ut at est
  ac dui aliquam sagittis. Aliquam erat volutpat.\lips@par}

\newcommand\lipsum@ciii{Curabitur ullamcorper est in mauris. Praesent
  ac massa. Quisque enim odio, lobortis nec, mattis ut, luctus et,
  mauris. Mauris eu risus. Cum sociis natoque penatibus et magnis dis
  parturient montes, nascetur ridiculus mus. Duis eu ligula. Nulla
  vehicula leo tincidunt erat. Maecenas et nunc. Sed ut sapien.
  Vestibulum in est. Vestibulum rhoncus.\lips@par}

\newcommand\lipsum@civ{Donec metus metus, condimentum eu, accumsan
  nec, vulputate non, purus. Vestibulum ullamcorper vehicula sapien.
  Mauris risus odio, hendrerit ac, congue ac, ullamcorper at, odio.
  Aenean leo justo, commodo vitae, placerat blandit, malesuada vel,
  sem. Donec sit amet ante eget mauris adipiscing sollicitudin.
  Curabitur posuere sem et leo. Nulla ultricies mauris. Vestibulum
  ante ipsum primis in faucibus orci luctus et ultrices posuere
  cubilia Curae; Fusce sollicitudin augue vel tellus. Vivamus mauris
  eros, pharetra vel, lacinia pretium, egestas a, nibh. Morbi a
  ligula.\lips@par}

\newcommand\lipsum@cv{Donec vitae turpis. Suspendisse porttitor.
  Mauris aliquam purus vitae tellus. Morbi metus diam, tempus ac,
  cursus ut, ultricies quis, nulla. Praesent nec justo. In lobortis.
  Donec nec lectus a neque laoreet rhoncus. Quisque in risus nec wisi
  lacinia ullamcorper. In placerat. Proin facilisis sollicitudin
  libero. Integer eget neque et pede placerat aliquet. Aliquam purus
  nulla, pulvinar ut, facilisis quis, sodales sed, magna. Curabitur
  nulla lectus, rutrum id, bibendum ut, sagittis eget, diam. Sed porta
  dolor eget est. Integer hendrerit orci. In hac habitasse platea
  dictumst.\lips@par}

\newcommand\lipsum@cvi{Ut facilisis. Lorem ipsum dolor sit amet,
  consectetuer adipiscing elit. Sed pellentesque, turpis sit amet
  aliquet porta, risus odio venenatis felis, at porta tellus lacus
  vitae nisl. Donec augue. Quisque consequat, pede laoreet
  pellentesque posuere, urna sapien tempor justo, eu aliquam tortor
  nunc id mauris. Fusce pretium, purus facilisis consequat mattis,
  ligula leo pretium mauris, ac suscipit augue sapien sit amet ipsum.
  Praesent et ligula eget tortor dapibus blandit. Duis rutrum felis
  eget dolor. Vestibulum quis elit. Integer dignissim, velit at
  scelerisque congue, ipsum nulla dignissim dolor, lacinia scelerisque
  neque erat a mi. Lorem ipsum dolor sit amet, consectetuer adipiscing
  elit. Quisque ipsum lectus, euismod et, lacinia eu, iaculis eu,
  pede. Etiam justo quam, cursus ut, vulputate vel, feugiat ut, eros.
  Fusce eleifend mollis ipsum.\lips@par}

\newcommand\lipsum@cvii{Nulla facilisi. Nunc nec elit. Integer ornare
  convallis tortor. Proin ac diam. In est sapien, laoreet euismod,
  mattis a, tincidunt at, risus. Vivamus risus. Vestibulum aliquam,
  urna aliquam porttitor accumsan, nulla tortor ullamcorper elit, ut
  consequat augue purus sit amet libero. Vivamus nisl lacus, commodo
  vel, dignissim ut, vestibulum id, pede. Curabitur malesuada
  hendrerit libero. Mauris quis dolor in tellus varius posuere. Sed
  vulputate elit at wisi. Fusce vitae neque. Nulla consectetuer, nunc
  ac eleifend laoreet, mi nulla commodo wisi, vel faucibus ligula
  lectus ut arcu. Vivamus hendrerit.\lips@par}

\newcommand\lipsum@cviii{Sed varius, nulla vitae tincidunt lobortis,
  nibh ipsum sollicitudin libero, et commodo tellus massa in neque.
  Nulla facilisi. Aenean nec lectus. Aliquam fermentum. Duis ut magna
  et augue interdum gravida. Morbi elit. Fusce malesuada tempus ipsum.
  Cum sociis natoque penatibus et magnis dis parturient montes,
  nascetur ridiculus mus. Mauris iaculis enim non metus. Nullam dui
  magna, congue et, suscipit sed, aliquam vel, turpis. Quisque
  ultricies.\lips@par}

\newcommand\lipsum@cix{Suspendisse feugiat sapien laoreet ante.
  Integer fringilla, erat eget adipiscing ultrices, nibh dui
  sollicitudin nunc, in lobortis arcu odio vitae erat. Fusce bibendum
  ultricies lacus. Mauris eleifend ligula a ante. Etiam faucibus
  cursus pede. Mauris enim eros, malesuada eu, mattis sit amet,
  blandit in, nulla. Fusce sit amet purus id mi posuere tincidunt.
  Mauris sit amet quam vitae quam semper accumsan. Lorem ipsum dolor
  sit amet, consectetuer adipiscing elit. Nam a justo at quam accumsan
  euismod. Duis tincidunt tristique risus. Ut vel nibh vel libero
  varius malesuada. In hac habitasse platea dictumst. Morbi sagittis
  mattis lorem. Pellentesque metus tellus, rutrum vitae, malesuada et,
  pharetra accumsan, ante. Quisque ac metus ac nisl gravida
  pellentesque. Sed dapibus feugiat sapien. Vestibulum nec nunc eget
  sem aliquam lobortis. Suspendisse aliquam quam quis metus.\lips@par}

\newcommand\lipsum@cx{Suspendisse in odio. In elit diam, cursus vitae,
  venenatis in, molestie in, leo. Cras ornare. Nulla libero. Phasellus
  feugiat mattis libero. Sed vehicula aliquam ligula. Nullam lacinia,
  felis vel dignissim sodales, enim lectus lobortis diam, quis nonummy
  mauris odio auctor tortor. Integer in dui nec lacus bibendum
  ultrices. Etiam odio elit, aliquam et, porttitor id, interdum
  cursus, elit. Nulla eleifend tempor mauris. In vel arcu quis pede
  laoreet vulputate.\lips@par}

\newcommand\lipsum@cxi{Morbi pharetra magna a lorem. Cras sapien. Duis
  porttitor vehicula urna. Phasellus iaculis, mi vitae varius
  consequat, purus nibh sollicitudin mauris, quis aliquam felis dolor
  vel elit. Quisque neque mi, bibendum non, tristique convallis,
  congue eu, quam. Etiam vel felis. Quisque ac ligula at orci pulvinar
  rutrum. Donec mi eros, sagittis eu, consectetuer sed, sagittis sed,
  lorem. Nunc sed eros. Nullam pellentesque ante quis lectus. Vivamus
  lacinia, sapien vel fermentum placerat, purus nisl aliquet odio, et
  porta wisi dui nec nunc. Fusce porta cursus libero.\lips@par}

\newcommand\lipsum@cxii{Quisque eu mi a augue mollis posuere. Donec
  tincidunt, lorem at vestibulum pulvinar, felis purus nonummy urna,
  at accumsan purus dui nec leo. Praesent tortor turpis, vehicula in,
  aliquet ut, dignissim ac, leo. Curabitur sagittis mi id eros. In
  magna. Sed vitae elit facilisis elit semper sollicitudin. Curabitur
  convallis tempor nulla. Nullam non turpis a pede sagittis ultrices.
  Etiam vulputate pede in ligula. Sed a ante id metus pellentesque
  suscipit. Sed adipiscing justo vitae sapien. Nunc posuere, pede
  ullamcorper gravida egestas, justo libero tincidunt arcu, vitae
  pellentesque arcu leo ut mauris. Pellentesque auctor mauris sit amet
  elit luctus fringilla. Cras sed wisi. Morbi luctus enim vitae
  tellus. Vivamus venenatis sodales libero.\lips@par}

\newcommand\lipsum@cxiii{In hac habitasse platea dictumst. Suspendisse
  potenti. Nulla pretium sem sit amet nisl. Nulla facilisi. Sed
  aliquam, turpis sed hendrerit gravida, nunc metus aliquam urna, eget
  pharetra nibh urna nec lectus. Duis in nisl a nisl commodo
  facilisis. Nunc placerat risus sed leo. Duis pellentesque porta
  libero. Praesent et enim. Aenean ullamcorper, ante sit amet
  fermentum mollis, ligula metus laoreet magna, accumsan accumsan nibh
  wisi at wisi. Nam tincidunt tempor neque. Maecenas dolor. Donec
  interdum nisl. Aliquam quam libero, interdum quis, volutpat sed,
  semper ut, eros. Pellentesque sodales auctor quam. Nullam suscipit
  massa nec elit. Nullam vulputate.\lips@par}

\newcommand\lipsum@cxiv{Aliquam a nulla. Suspendisse suscipit. Etiam
  lectus ante, interdum sit amet, euismod venenatis, condimentum eu,
  urna. Etiam at turpis. Cras quis ligula. Cras varius, sapien non
  pellentesque bibendum, mauris wisi sodales sem, ac commodo mauris
  neque non felis. Sed sollicitudin tincidunt arcu. Nullam vel lectus
  sit amet magna tincidunt tempor. Phasellus a ante. Donec et
  diam.\lips@par}

\newcommand\lipsum@cxv{Proin sit amet augue. Praesent lacus. Donec a
  leo. Ut turpis ante, condimentum sed, sagittis a, blandit sit amet,
  enim. Integer sed elit. In ultricies blandit libero. Proin molestie
  erat dignissim nulla convallis ultrices. Aliquam in magna. Etiam
  sollicitudin, eros a sagittis pellentesque, lacus odio volutpat
  elit, vel tincidunt felis dui vitae lorem. Etiam leo. Nulla et
  justo.\lips@par}

\newcommand\lipsum@cxvi{Integer interdum varius diam. Nam aliquam
  velit a pede. Vivamus dictum nulla et wisi. Vestibulum a massa.
  Donec vulputate nibh vitae risus dictum varius. Nunc suscipit, nunc
  nec facilisis convallis, lacus ligula bibendum nulla, ac
  sollicitudin sapien nisl fermentum velit. Lorem ipsum dolor sit
  amet, consectetuer adipiscing elit. Nullam commodo dui ut augue
  molestie scelerisque. Sed aliquet rhoncus tortor. Fusce laoreet,
  turpis a facilisis tristique, leo mauris accumsan tellus, vitae
  ornare lacus pede sit amet purus. Sed dignissim velit vitae ligula.
  Sed sit amet diam sit amet arcu luctus ullamcorper.\lips@par}

\newcommand\lipsum@cxvii{Duis quis velit id elit facilisis luctus.
  Donec nec elit. Quisque ullamcorper arcu ac felis. Phasellus leo.
  Pellentesque consequat consequat purus. Ut vel justo at pede
  facilisis tempor. Integer tempus blandit dolor. Donec eget neque sed
  elit ultricies molestie. Cras cursus viverra tortor. Cras commodo
  condimentum diam. Pellentesque interdum malesuada wisi. Suspendisse
  eu quam. Donec consectetuer. Suspendisse wisi purus, vestibulum at,
  vehicula vel, congue a, eros. Nulla vulputate dolor at purus.\lips@par}

\newcommand\lipsum@cxviii{Suspendisse ac diam sed dui adipiscing
  pretium. Donec ullamcorper, sapien nec tempor venenatis, enim felis
  euismod pede, ut auctor lacus lectus sit amet diam. Vestibulum
  rutrum sem ut ante. Nulla eros. Quisque vitae nisl eget tellus
  feugiat volutpat. Nam id neque eu quam sodales vehicula. Nam
  dapibus, nulla eu iaculis placerat, pede est volutpat purus, id
  iaculis elit elit vel mauris. Donec dui. In hac habitasse platea
  dictumst. Nunc non quam. Proin euismod egestas eros. Mauris nisl.
  Sed neque. Phasellus bibendum. Proin ut purus in eros faucibus
  auctor.\lips@par}

\newcommand\lipsum@cxix{Fusce mollis dui eu leo. Sed sapien augue,
  porta at, posuere ut, ultrices molestie, est. Vivamus quis pede nec
  erat placerat tincidunt. Aenean odio dui, facilisis non, vehicula
  et, bibendum a, libero. Etiam leo turpis, venenatis eleifend,
  nonummy sit amet, aliquam non, mi. Maecenas eget mi. Sed nec diam.
  Integer orci tellus, pellentesque nec, bibendum quis, sodales ut,
  nibh. Duis laoreet aliquet orci. Curabitur sit amet sem sit amet
  nibh fermentum faucibus. Donec adipiscing, ipsum id fringilla
  convallis, elit massa cursus augue, at lobortis massa augue nec
  ligula. Proin ac lacus.\lips@par}

\newcommand\lipsum@cxx{Nunc id nulla nec mauris iaculis rutrum. Nunc
  nisl. Integer mi. Praesent lorem neque, egestas at, molestie in,
  faucibus et, eros. Sed rutrum, ante vitae aliquet tincidunt, diam
  elit auctor risus, eu elementum purus turpis eu elit. Proin ac orci.
  Integer varius, urna non sollicitudin consequat, massa libero
  pharetra erat, et venenatis dui orci eget purus. Aliquam iaculis est
  eget ipsum. Ut volutpat velit. Phasellus fringilla. Aliquam mollis
  tellus vel odio. Vestibulum ante ipsum primis in faucibus orci
  luctus et ultrices posuere cubilia Curae; Vestibulum gravida sapien
  sed diam dictum pharetra. Nulla ac odio. Duis vitae metus ut purus
  feugiat interdum. Duis eros enim, tincidunt ac, venenatis et,
  dignissim id, lacus. Curabitur sagittis dolor nec augue. Sed
  ultricies mauris. Donec semper, enim eu vestibulum placerat, justo
  risus eleifend quam, ac semper velit pede convallis arcu.\lips@par}

\newcommand\lipsum@cxxi{Pellentesque tempus. Fusce tempor euismod
  nulla. Integer metus quam, semper sit amet, pellentesque sed, ornare
  sit amet, pede. Sed viverra. Aliquam erat volutpat. Donec tristique.
  In ac pede ut tortor mattis blandit. Phasellus a nunc. Integer
  metus. Sed malesuada gravida arcu. Lorem ipsum dolor sit amet,
  consectetuer adipiscing elit.\lips@par}

\newcommand\lipsum@cxxii{Phasellus suscipit placerat neque. Duis
  rutrum. Quisque enim. Proin et erat at augue aliquam aliquam. Mauris
  porttitor imperdiet lectus. Proin egestas faucibus risus. Praesent
  pharetra consequat odio. Fusce sed felis et nulla tempor elementum.
  Nulla eu turpis. Proin posuere. Nullam nonummy nulla sed nulla
  volutpat consectetuer. Vivamus vehicula accumsan eros. Fusce
  ullamcorper. Phasellus vehicula consequat mauris. Sed vitae purus.
  Sed accumsan, felis suscipit auctor fermentum, odio turpis
  vestibulum risus, vitae mattis metus neque non pede.\lips@par}

\newcommand\lipsum@cxxiii{Suspendisse mollis erat et risus. Vestibulum
  et odio eu nisl malesuada dapibus. Morbi ac tortor et magna
  tincidunt ullamcorper. Ut pellentesque fermentum mi. Etiam sed neque
  sit amet leo consectetuer sagittis. Nulla facilisi. Sed lobortis
  erat vitae nulla. Duis bibendum ipsum et mi scelerisque dapibus.
  Fusce nonummy vestibulum orci. Donec a nisl. Integer ac nibh.
  Pellentesque habitant morbi tristique senectus et netus et malesuada
  fames ac turpis egestas. Aenean nec nunc sed dui lobortis
  vestibulum. Praesent metus ligula, auctor vitae, lacinia sed,
  hendrerit a, felis. Etiam sapien. Proin et sem vitae dolor sodales
  venenatis. Integer luctus aliquam risus.\lips@par}

\newcommand\lipsum@cxxiv{Maecenas mi massa, fermentum eu, venenatis
  et, cursus id, ipsum. Morbi vehicula justo faucibus mauris. Donec
  non neque. Fusce id mi ut neque tincidunt posuere. Suspendisse quis
  enim. Cras porttitor. Sed quis velit. Aliquam vel augue at wisi
  blandit suscipit. Duis ut justo. Class aptent taciti sociosqu ad
  litora torquent per conubia nostra, per inceptos hymenaeos. Etiam
  bibendum wisi quis augue. Nulla lorem odio, sollicitudin vitae,
  vehicula nec, dapibus ultricies, purus. In vitae tellus at odio
  cursus congue. Quisque tincidunt tempus metus. Aenean et nulla nec
  dolor dapibus ultricies. Phasellus commodo vulputate arcu. Sed enim.
  Phasellus quis leo. Aliquam iaculis, turpis nec aliquet rutrum, pede
  risus porta diam, id ullamcorper erat est sed eros. Fusce
  ornare.\lips@par}

\newcommand\lipsum@cxxv{Suspendisse porta, dolor sed fringilla
  ultrices, augue mauris gravida dolor, vel sollicitudin magna dui sit
  amet nunc. Mauris mollis condimentum risus. Integer ipsum. Quisque
  malesuada, erat ac dictum pulvinar, magna nisl fermentum ligula,
  quis euismod mauris felis non diam. Nullam sapien turpis, rutrum
  vel, condimentum ac, bibendum vulputate, nulla. Vestibulum tortor
  ipsum, fermentum egestas, placerat ut, vulputate et, wisi. Aliquam
  erat volutpat. Donec consequat, ligula sit amet tincidunt aliquam,
  nunc lorem sagittis nunc, a ullamcorper erat ante ac felis. Donec
  eleifend. Nullam quam leo, lobortis non, condimentum at, tempus
  consectetuer, orci. Quisque ut lorem. Donec nisl. Lorem ipsum dolor
  sit amet, consectetuer adipiscing elit. Vestibulum ante ipsum primis
  in faucibus orci luctus et ultrices posuere cubilia Curae; Donec
  porta, libero eget feugiat posuere, felis arcu pulvinar odio, vel
  dapibus enim dui nec turpis.\lips@par}

\newcommand\lipsum@cxxvi{Duis leo. Cras nec odio. Nullam pretium
  lacinia est. Fusce aliquet, metus et vestibulum lobortis, ante erat
  vestibulum eros, eu sodales eros turpis id massa. Quisque est.
  Vivamus eu lacus. Nulla nisl. Nam eros. Aliquam sit amet neque vel
  magna dictum ultricies. Praesent magna mauris, sollicitudin ac,
  commodo eu, bibendum sit amet, lectus. Suspendisse potenti. Fusce
  congue leo quis libero nonummy adipiscing. Vestibulum ante ipsum
  primis in faucibus orci luctus et ultrices posuere cubilia Curae;
  Nunc a orci. Ut at erat sit amet nunc scelerisque malesuada.
  Phasellus odio nisl, porta eget, laoreet nec, vehicula non, risus.
  Etiam dolor mauris, consectetuer eget, tincidunt sed, egestas quis,
  neque. Ut egestas ante ac libero. Proin mattis volutpat metus.\lips@par}

\newcommand\lipsum@cxxvii{Sed tempor metus eget wisi. Duis cursus. Nam
  nunc. Nulla placerat wisi sed est. Aenean risus. Lorem ipsum dolor
  sit amet, consectetuer adipiscing elit. Proin erat dolor, ultricies
  a, rutrum sed, posuere eget, metus. Donec sagittis nunc ac tortor.
  Aliquam erat volutpat. Curabitur consectetuer, augue nec viverra
  eleifend, dolor dolor volutpat orci, dapibus pellentesque eros pede
  a arcu. Nullam augue. Etiam eget nulla vel mi porta hendrerit.
  Phasellus cursus scelerisque tortor. Maecenas ut leo.\lips@par}

\newcommand\lipsum@cxxviii{Donec libero. Quisque vitae est quis dui
  bibendum suscipit. Fusce leo felis, sagittis non, vehicula ac,
  ultricies vitae, diam. Aenean congue libero et metus. Nulla
  convallis libero a lacus. Donec hendrerit lorem sit amet leo. Mauris
  libero. Pellentesque pulvinar molestie dolor. Proin nibh mauris,
  ornare at, pretium sit amet, porttitor vel, mi. Pellentesque
  habitant morbi tristique senectus et netus et malesuada fames ac
  turpis egestas.\lips@par}

\newcommand\lipsum@cxxix{Vestibulum ante ipsum primis in faucibus orci
  luctus et ultrices posuere cubilia Curae; Aliquam interdum porttitor
  tortor. Donec ultricies justo eget sapien. Proin ac est. Aliquam
  erat volutpat. In tempus scelerisque ligula. Morbi scelerisque urna.
  Duis ac nisl. Donec sed leo. Fusce posuere orci mollis nunc. Sed
  arcu enim, pharetra nec, aliquam eu, consectetuer sit amet, eros.
  Sed id enim. Etiam mattis est at elit. Pellentesque est risus,
  pellentesque nec, dignissim vitae, egestas vitae, sapien. Maecenas
  et eros non libero iaculis facilisis. Mauris porttitor tempor justo.
  Sed sollicitudin neque nec libero.\lips@par}

\newcommand\lipsum@cxxx{Mauris ac ipsum. Duis ultrices erat ac felis.
  Donec dignissim luctus orci. Fusce pede odio, feugiat sit amet,
  aliquam eu, viverra eleifend, ipsum. Fusce arcu massa, posuere id,
  nonummy eu, pulvinar ut, wisi. Sed dui. Vestibulum nunc nisl, rutrum
  quis, pharetra eget, congue sed, dui. Donec justo neque, euismod
  eget, nonummy adipiscing, iaculis eu, leo. Duis lectus. Morbi
  pellentesque nonummy dui.\lips@par}

\newcommand\lipsum@cxxxi{Aenean sem dolor, fermentum nec, gravida
  hendrerit, mattis eget, felis. Nullam non diam vitae mi lacinia
  consectetuer. Fusce non massa eget quam luctus posuere. Aenean
  vulputate velit. Quisque et dolor. Donec ipsum tortor, rutrum quis,
  mollis eu, mollis a, pede. Donec nulla. Duis molestie. Duis lobortis
  commodo purus. Pellentesque vel quam. Ut congue congue risus. Sed
  ligula. Aenean dictum pede vitae felis. Donec sit amet nibh.
  Maecenas eu orci. Quisque gravida quam sed massa.\lips@par}

\newcommand\lipsum@cxxxii{Nunc euismod, mauris luctus adipiscing
  pellentesque, augue ligula pellentesque lectus, vitae posuere purus
  velit a pede. Phasellus leo mi, egestas imperdiet, blandit non,
  sollicitudin pharetra, enim. Nullam faucibus tellus non enim. Sed
  egestas nunc eu eros. Nunc euismod venenatis urna. Phasellus
  ullamcorper. Vivamus varius est ac lorem. In id pede eleifend nibh
  consectetuer faucibus. Phasellus accumsan euismod elit. Etiam vitae
  elit. Integer imperdiet nibh. Morbi imperdiet orci euismod mi.\lips@par}

\newcommand\lipsum@cxxxiii{Donec tincidunt tempor metus. Aenean
  egestas cursus nulla. Fusce ac metus at enim viverra lacinia.
  Vestibulum in magna non eros varius suscipit. Nullam cursus nibh.
  Mauris neque. In nunc quam, convallis vitae, posuere in, consequat
  sed, wisi. Phasellus bibendum consectetuer massa. Curabitur quis
  urna. Pellentesque a justo.\lips@par}

\newcommand\lipsum@cxxxiv{In sit amet dui eget lacus rutrum accumsan.
  Phasellus ac metus sed massa varius auctor. Curabitur velit elit,
  pellentesque eget, molestie nec, congue at, pede. Maecenas quis
  tellus non lorem vulputate ornare. Vestibulum ante ipsum primis in
  faucibus orci luctus et ultrices posuere cubilia Curae; Etiam magna
  arcu, vulputate egestas, aliquet ut, facilisis ut, nisl. Donec
  vulputate wisi ac dolor. Aliquam feugiat nibh id tellus. Morbi eget
  massa sit amet purus accumsan dictum. Aenean a lorem. Fusce semper
  porta sapien.\lips@par}

\newcommand\lipsum@cxxxv{Curabitur sit amet libero eget enim eleifend
  lacinia. Vivamus sagittis volutpat dui. Suspendisse potenti. Morbi a
  nibh eu augue fermentum posuere. Curabitur elit augue, porta quis,
  congue aliquam, rutrum non, massa. Integer mattis mollis ipsum. Sed
  tellus enim, mattis id, feugiat sed, eleifend in, elit. Phasellus
  non purus sed elit viverra rhoncus. Vestibulum id tellus vel sem
  imperdiet congue. Aenean in arcu. Nullam urna justo, imperdiet eget,
  volutpat vitae, semper eu, quam. Sed turpis dui, porttitor ut,
  egestas ac, condimentum non, wisi. Fusce iaculis turpis eget dui.
  Quisque pulvinar est pellentesque leo. Ut nulla elit, mattis vel,
  scelerisque vel, blandit ut, justo. Nulla feugiat risus in
  erat.\lips@par}

\newcommand\lipsum@cxxxvi{Curabitur hendrerit. Morbi fringilla enim
  quis nunc. Phasellus at dui. Donec commodo augue at nunc. Nunc in
  sapien et magna mollis sagittis. Morbi eu elit. Phasellus lacus.
  Donec a quam. Etiam pulvinar sapien. Sed nibh magna, viverra vitae,
  auctor eget, eleifend nec, lorem. Curabitur fringilla dui a odio.
  Nunc semper condimentum arcu. Curabitur vitae lectus sit amet turpis
  pretium condimentum. Nullam imperdiet mattis neque. Proin eget magna
  porta erat rhoncus consectetuer. Aenean pulvinar erat vitae mi.\lips@par}

\newcommand\lipsum@cxxxvii{In eget turpis non tortor iaculis
  tincidunt. Ut egestas feugiat magna. Duis enim nibh, gravida vel,
  nonummy non, sollicitudin ac, enim. Sed in tortor sed tellus
  eleifend cursus. Morbi a dolor at nibh molestie faucibus. Duis sed
  wisi. Duis fringilla, dui et malesuada dignissim, elit eros dictum
  lacus, rhoncus imperdiet pede elit nec tellus. Aenean at ligula eget
  nulla imperdiet faucibus. Quisque vestibulum lorem ac leo. Sed
  laoreet neque ut magna.\lips@par}

\newcommand\lipsum@cxxxviii{Aenean eget justo id lorem congue
  tristique. Maecenas sit amet nunc. Aenean bibendum risus. Nam
  convallis, mi sed ultrices sodales, metus nibh placerat dui, eu
  hendrerit erat enim vel libero. Duis placerat sem vitae wisi
  imperdiet condimentum. Aliquam pellentesque dui ac diam eleifend
  venenatis. Nulla facilisis posuere sapien. Cras euismod. Praesent ut
  enim. Aliquam ut ipsum quis urna interdum vehicula. Fusce eget sem.
  Nullam accumsan ullamcorper turpis.\lips@par}

\newcommand\lipsum@cxxxix{Integer posuere, metus ac rhoncus auctor, mi
  tellus scelerisque nunc, venenatis elementum tortor lorem eu erat.
  Sed consectetuer risus vitae orci. Nullam tortor mauris, interdum
  at, imperdiet in, convallis eget, massa. Aliquam suscipit, magna nec
  blandit volutpat, lectus neque suscipit nunc, sit amet cursus nisl
  erat eget risus. Vestibulum leo lectus, accumsan ut, pharetra vel,
  elementum sed, quam. Maecenas condimentum orci at enim. Maecenas ut
  nunc. Vivamus pede. Integer vel purus vel mi mollis vestibulum. Sed
  laoreet ultricies nibh. Suspendisse non nisl quis ligula fermentum
  facilisis. Vestibulum sem nibh, porttitor et, fermentum a, ultricies
  id, augue.\lips@par}

\newcommand\lipsum@cxl{In accumsan convallis metus. Aenean est. Donec
  pharetra porta odio. Duis nunc nisl, imperdiet ac, tincidunt vitae,
  varius sit amet, felis. Curabitur wisi. Ut iaculis, nunc in lacinia
  egestas, elit enim tincidunt turpis, at luctus ipsum augue
  condimentum metus. Aenean lorem wisi, cursus sit amet, mollis nec,
  porta ac, augue. Vivamus massa. Praesent rhoncus imperdiet orci.
  Aenean pharetra dolor ut sapien. Maecenas egestas augue semper
  dolor.\lips@par}

\newcommand\lipsum@cxli{Vestibulum at lectus. Vestibulum dapibus
  placerat magna. Suspendisse dolor urna, condimentum sit amet,
  euismod a, adipiscing a, enim. Aliquam erat volutpat. Donec
  imperdiet dolor non mi. Phasellus magna metus, dictum sit amet,
  laoreet non, dictum vel, dui. Suspendisse potenti. Nunc turpis
  risus, porta vel, pharetra id, eleifend vitae, justo. Duis pulvinar
  dolor sit amet urna. Integer eu eros. Nulla facilisi. Duis dui.
  Nullam vitae quam. Morbi a nunc in elit sodales euismod. Nunc sed
  orci. Etiam malesuada metus vitae felis. Suspendisse imperdiet velit
  in tellus.\lips@par}

\newcommand\lipsum@cxlii{Nullam elit orci, condimentum vitae, accumsan
  quis, gravida non, velit. Morbi pellentesque accumsan elit. Aenean
  est purus, eleifend ac, dictum at, dignissim sed, dolor. Vestibulum
  volutpat sapien quis augue. Maecenas vulputate accumsan sapien. Nam
  mattis, lacus non iaculis aliquet, mi elit varius lectus, eu
  malesuada dolor nunc at wisi. Aliquam ligula. Mauris nisl elit,
  molestie vitae, gravida sit amet, facilisis convallis, enim. Sed
  urna. Praesent et augue. Fusce pellentesque. Maecenas varius orci
  eget nisl. Donec tempor rhoncus turpis. Integer nibh. Cras metus
  erat, tincidunt et, scelerisque quis, bibendum sed, dui. Suspendisse
  potenti.\lips@par}

\newcommand\lipsum@cxliii{Integer ac diam. Nullam porttitor dolor eget
  metus. Nulla sed metus quis tortor lacinia tempor. Mauris mauris
  dui, faucibus vitae, aliquet sit amet, placerat a, ante. Nunc
  placerat tincidunt neque. Mauris egestas dolor ut ipsum cursus
  malesuada. Curabitur odio. Nunc lobortis. Sed mattis tempor felis.
  Mauris dolor quam, facilisis at, bibendum sit amet, rutrum ornare,
  pede. Suspendisse accumsan sagittis velit. Pellentesque varius
  laoreet lorem. Vivamus egestas sapien id diam.\lips@par}

\newcommand\lipsum@cxliv{Integer viverra, felis ac tempus cursus,
  neque risus interdum turpis, eget venenatis tellus velit in neque.
  Nulla feugiat luctus tellus. Nam pulvinar lacus id leo. Vestibulum
  at ligula. Duis laoreet tincidunt enim. Suspendisse at nisl molestie
  est laoreet laoreet. Suspendisse euismod metus vel nisl. Aenean
  ullamcorper imperdiet massa. Aliquam nibh. Donec quis erat. Nunc
  sodales auctor ante.\lips@par}

\newcommand\lipsum@cxlv{Nam quis ante. Nullam interdum quam in eros.
  Sed eleifend libero eu tellus consequat fermentum. Nullam
  pellentesque risus ut augue. Vestibulum eu tellus. Integer eleifend
  suscipit urna. Fusce porttitor leo et odio. Vivamus vehicula justo a
  nisl. In rutrum, purus ut dictum auctor, dolor velit accumsan dolor,
  eu convallis augue dui ac lectus. Nullam eleifend pellentesque
  ligula. Nam quis magna. Donec elementum dapibus erat. Pellentesque
  vel ipsum nec orci fermentum accumsan. Nunc porta magna eu neque.
  Nam id erat eu mi aliquet cursus. Morbi ut felis. Vestibulum in
  ipsum.\lips@par}

\newcommand\lipsum@cxlvi{Donec vel augue. Morbi a turpis sed libero
  consequat porta. Quisque lacinia consequat odio. Sed vehicula
  sollicitudin purus. Vestibulum eget est. In hac habitasse platea
  dictumst. Sed blandit, tortor a auctor imperdiet, wisi nibh ornare
  leo, ac dictum nibh enim eu orci. Pellentesque habitant morbi
  tristique senectus et netus et malesuada fames ac turpis egestas.
  Aliquam tincidunt ullamcorper justo. Etiam accumsan lacus nec ante.
  Ut dictum luctus mauris. Ut metus. Maecenas gravida. Proin iaculis.
  Integer convallis, justo iaculis ullamcorper sollicitudin, lectus
  neque tincidunt mi, at condimentum sem quam vel diam. Aenean sit
  amet purus.\lips@par}

\newcommand\lipsum@cxlvii{Sed justo. Maecenas lacinia, turpis sed
  commodo congue, odio urna elementum nunc, vitae molestie velit nunc
  eu sem. Maecenas enim. Proin quis neque nec tortor sollicitudin
  volutpat. Sed at ante. Sed vitae mauris non ante egestas hendrerit.
  Cum sociis natoque penatibus et magnis dis parturient montes,
  nascetur ridiculus mus. In venenatis facilisis magna. Phasellus
  purus. Cras quis mauris. Aliquam eget magna. Donec rutrum sagittis
  mi. Morbi elementum, est sit amet sollicitudin feugiat, orci magna
  semper risus, eu congue nulla metus vel elit. Nunc tempor ornare mi.
  Integer justo odio, suscipit tincidunt, fermentum eu, tincidunt et,
  libero. Vestibulum vestibulum, urna et suscipit imperdiet, nulla
  ante fermentum erat, at laoreet lorem lectus sed metus. Fusce ante
  sem, posuere in, vehicula a, posuere sed, ante. Phasellus magna.
  Maecenas sit amet diam. Nunc at nibh sit amet augue tristique
  gravida.\lips@par}

\newcommand\lipsum@cxlviii{Aenean adipiscing auctor est. Morbi quam
  arcu, malesuada sed, volutpat et, elementum sit amet, libero. Duis
  accumsan. Curabitur urna. In sed ipsum. Donec lobortis nibh. Duis
  mattis. Sed cursus lectus quis odio. Phasellus arcu. Praesent
  imperdiet dui in sapien. Vestibulum tellus pede, auctor a,
  pellentesque sit amet, vulputate sed, purus. Nunc pulvinar, dui at
  eleifend adipiscing, tellus nulla placerat massa, sed condimentum
  nulla tellus sed ligula. Nulla vitae odio sit amet leo imperdiet
  blandit. In vel massa. Maecenas varius dui at turpis. Sed odio.\lips@par}

\newcommand\lipsum@cxlix{Quisque aliquam ipsum sed turpis.
  Pellentesque laoreet velit nec justo. Nam sed augue. Maecenas rutrum
  quam eu dolor. Fusce consectetuer. Proin tellus est, luctus vitae,
  molestie a, mattis et, mauris. Donec tempor. Pellentesque habitant
  morbi tristique senectus et netus et malesuada fames ac turpis
  egestas. Duis ante felis, dignissim id, blandit in, suscipit vel,
  dolor. Pellentesque tincidunt cursus felis. Proin rhoncus semper
  nulla. Ut et est. Vivamus ipsum erat, gravida in, venenatis ac,
  fringilla in, quam. Nunc ac augue. Fusce pede erat, ultrices non,
  consequat et, semper sit amet, urna.\lips@par}

\newcommand\lipsum@cl{Fusce adipiscing justo nec ante. Nullam in enim.
  Pellentesque felis orci, sagittis ac, malesuada et, facilisis in,
  ligula. Nunc non magna sit amet mi aliquam dictum. In mi. Curabitur
  sollicitudin justo sed quam. Aenean imperdiet. Vestibulum ante ipsum
  primis in faucibus orci luctus et ultrices posuere cubilia Curae;
  Donec lacinia nonummy lectus. Proin vel urna. Fusce sit amet orci ac
  magna iaculis pharetra. Duis sagittis massa in tellus. Aenean vel
  velit vel felis consectetuer pharetra.\lips@par}
\endinput
%%
%% End of file `lipsum.sty'.
