# Supplementary material for: A Density Functional Theory and Semiempirical Framework for Trajectory Surface Hopping on Extended Systems
Source: J Chem Theory Comput. 2025 Oct 17;21(20):10474–88. doi: 10.1021/acs.jctc.5c01082 (PMC12573750; doi:10.1021/acs.jctc.5c01082)
Supplement: Supplementary file 2 [file ct5c01082_si_002.zip › Supplementary_information/general/multicolumn.sty]

%% 
%% This is file `multicol.sty', generated 
%% on <1993/1/31> with the docstrip utility (2.0r).
%% 
%% The original source files were:
%% 
%% multicol.doc  (with options: `style,check,marktrace')
%% 
%% Copyright (C) 1989-1992 by Frank Mittelbach. All rights reserved. 
%% 
%% This file is part of the multicol package. 
%% 
%% IMPORTANT NOTICE: 
%% 
%% You are not allowed to change this file. You may however copy 
%% this file to a file with a different name and then change the copy 
%% if you obey the restrictions on file changes described in 
%% readme.mz. 
%% 
%% You are NOT ALLOWED to distribute this file alone. You are NOT 
%% ALLOWED to take money for the distribution or use of this file (or 
%% a changed version) except for a nominal charge for copying etc. 
%% 
%% You are allowed to distribute this file under the condition that 
%% it is distributed together with all files mentioned in readme.mz1. 
%% 
%% If you receive only some of these files from someone, complain! 
%% 
%% However, if these files are distributed by established suppliers 
%% as part of a complete TeX distribution, and the structure of the 
%% distribution would make it difficult to distribute the whole set 
%% of files, *those parties* are allowed to distribute only some of 
%% the files provided that it is made clear that the user will get a 
%% complete distribution-set upon request to that supplier (not me). 
%% Notice that this permission is not granted to the end user. 
%% 
%% 
%% For error reports in case of UNCHANGED versions see readme.mz 
%% 
%% 
\def\fileversion{v1.4m}
\def\filedate{92/09/04}
\def\docdate {92/09/04}

%% \CheckSum{1101}
%% \CharacterTable
%%  {Upper-case    \A\B\C\D\E\F\G\H\I\J\K\L\M\N\O\P\Q\R\S\T\U\V\W\X\Y\Z
%%   Lower-case    \a\b\c\d\e\f\g\h\i\j\k\l\m\n\o\p\q\r\s\t\u\v\w\x\y\z
%%   Digits        \0\1\2\3\4\5\6\7\8\9
%%   Exclamation   \!     Double quote  \"     Hash (number) \#
%%   Dollar        \$     Percent       \%     Ampersand     \&
%%   Acute accent  \'     Left paren    \(     Right paren   \)
%%   Asterisk      \*     Plus          \+     Comma         \,
%%   Minus         \-     Point         \.     Solidus       \/
%%   Colon         \:     Semicolon     \;     Less than     \<
%%   Equals        \=     Greater than  \>     Question mark \?
%%   Commercial at \@     Left bracket  \[     Backslash     \\
%%   Right bracket \]     Circumflex    \^     Underscore    \_
%%   Grave accent  \`     Left brace    \{     Vertical bar  \|
%%   Right brace   \}     Tilde         \~}
%%
%% Style-option `multicol' to use with LaTeX v2.09
%% Copyright (C) 1989-1992 Frank Mittelbach, all rights reserved.
\@ifundefined{mult@cols}{}{\endinput}
\typeout{Style option: `multicol'
   \fileversion\space <\filedate> (FMi)}
\typeout{English documentation
 \@spaces\@spaces\space<\docdate> (FMi)}
\def\multicols#1{\col@number#1\relax
  \ifnum\col@number<\tw@
     \@warning{Using `\number\col@number'
       columns doesn't seem a good idea.^^J
       I therefore use two columns instead}%
     \col@number\tw@ \fi
  \ifnum\col@number>5
     \@warning{Current implementation doesn't
       support more than five columns.^^J
       I therefore use five columns instead}%
     \col@number5 \fi
  \@ifnextchar[\mult@cols{\mult@cols[]}}
\def\mult@cols[#1]{\@ifnextchar[%
  {\mult@@cols{#1}}%
  {\mult@@cols{#1}[\premulticols]}}
\def\mult@@cols#1[#2]{%
  \par
  \ifinner \@boxedmulticolstrue
  \else
    \ifnum \doublecol@number>\z@
       \@boxedmulticolstrue
    \fi
  \fi
  \ifnum\c@tracingmulticols>\z@
      \typeout{^^J^^JStarting multicolumn
               output with \the\col@number
               \space columns%
               \if@boxedmulticols\space
                  (boxed mode)\fi
               \on@line:^^J}\fi
   \enough@room{#2}%
   {#1\par}\addvspace\multicolsep
   \begingroup
     \prepare@multicols
     \if@boxedmulticols
       \setbox\mult@box\vbox\bgroup
          \penalty-\@M
     \fi
     \ignorespaces}
\newif\if@boxedmulticols \@boxedmulticolsfalse
\newbox\mult@box
\def\enough@room#1{%
   \if@boxedmulticols\else
   \par
   \bgroup\@nobreakfalse\addpenalty\z@\egroup
   \page@free \pagegoal
   \advance \page@free -\pagetotal
   \ifnum \c@tracingmulticols>\z@
     \typeout{Current page:}%
     \message{\@spaces goal height=%
       \the\pagegoal: used \the\pagetotal
       \space -> free=\the\page@free}%
     \typeout{\@spaces needed \the#1
              (for \string#1)}\fi
   \ifdim \page@free <#1\newpage \fi
  \fi}
\def\prepare@multicols{%
  \multicol@leftmargin\@totalleftmargin
  \@totalleftmargin\z@
  \parshape\z@
  \doublecol@number\col@number
  \multiply\doublecol@number\tw@
  \if@boxedmulticols
    \let\l@kept@firstmark\kept@firstmark
    \let\l@kept@botmark\kept@botmark
    \global\let\kept@firstmark\@empty
    \global\let\kept@botmark\@empty
  \else
    \nointerlineskip \null
    \output{%
      \global\setbox\partial@page\vbox
        {%
         \ifvoid\partial@page\else
           \@latexerr{Error saving partial
                      page\on@line}%
             {The part of the page before
              the multicols environment was
              nearly full with the result
              that starting the environment
              will produce an overfull
              page.  Some text may be lost!
              Please increase \premulticols
              either generally or for this
              environment by specifying a
              suitable value in the second
              optional argument to the
              multicols environment.}
           \unvbox\partial@page
           \box\last@line
         \fi
         \unvbox\@cclv
         \global\setbox\last@line\lastbox
        }%
           \prep@keptmarks
           \global\let\kept@topmark\firstmark
          }\eject
    \advance\@colroom-\ht\partial@page
    \vsize\col@number\@colroom
    \advance\vsize\c@collectmore\baselineskip
    \output{\multi@column@out}%
    \multiply\count\footins\col@number
    \multiply\skip \footins\col@number
    \reinsert@footnotes
  \fi
  \vbadness10001 \hbadness5000
  \tolerance\multicoltolerance
  \pretolerance\multicolpretolerance
  \setemergencystretch\col@number\hsize
  \set@floatcmds
  \advance\baselineskip\multicolbaselineskip
  \hsize\linewidth \advance\hsize\columnsep
  \advance\hsize-\col@number\columnsep
  \divide\hsize\col@number
  \full@width\linewidth
  \linewidth\hsize
}
\newdimen\multicol@leftmargin
\def\endmulticols{\par
  \if@boxedmulticols
    \egroup
    \setbox\@tempboxa\vsplit\mult@box to\z@
    \balance@columns
    \return@nonemptymark{first}\kept@firstmark
    \return@nonemptymark{bot}\kept@botmark
    \page@sofar
    \global\let\kept@firstmark\l@kept@firstmark
    \global\let\kept@botmark\l@kept@botmark
    \ifnum\c@tracingmulticols>\tw@
      \typeout{Restore kept marks to%
           ^^J first: \meaning\kept@firstmark%
           ^^J bot\space\space:
                      \meaning\kept@botmark }%
    \fi
  \else
   \bgroup\@nobreakfalse\addpenalty\z@\egroup
    \output{\balance@columns@out}\eject
    \ifvbox\partial@page\unvbox\partial@page\fi
     \global\let\kept@firstmark\@empty
     \global\let\kept@botmark\@empty
     \ifnum\c@tracingmulticols>\tw@
       \typeout{Make kept marks empty}%
     \fi
  \fi
  \@checkend{multicols}%
  \endgroup
  \if@boxedmulticols\else
    \reinsert@footnotes
  \fi
  \global\c@unbalance\z@
  \enough@room\postmulticols
  \addvspace\multicolsep
  \ifnum\c@tracingmulticols>\z@
     \typeout{^^JEnding multicolumn
              output%
              \if@boxedmulticols
                \space(boxed mode)\fi
              .^^J^^J}\fi}
\newcount\c@unbalance
\newcount\c@collectmore
\newcount\c@tracingmulticols
\newcount\col@number
\newcount\doublecol@number
\newcount\multicoltolerance
\newcount\multicolpretolerance
\newdimen\full@width
\newdimen\page@free
\newdimen\premulticols
\newdimen\postmulticols
\newskip\multicolsep
\newskip\multicolbaselineskip
\newbox\partial@page
\newbox\last@line
\c@unbalance   = 0
\c@collectmore = 0
\c@tracingmulticols = 0
\col@number = 1
\multicoltolerance = 9999
\multicolpretolerance = -1
\premulticols = 50pt
\postmulticols= 20pt
\multicolsep = 12pt plus 4pt minus 3pt
\multicolbaselineskip=0pt
\def\process@cols#1#2{\count@#1\relax
     \loop #2%
     \advance\count@\tw@
     \ifnum\count@<\doublecol@number
   \repeat}
\def\page@sofar{%
   \process@cols\z@{\wd\count@\hsize}%
   \ifnum\c@tracingmulticols>\z@
   \typeout{Column spec:
       (\the\multicol@leftmargin\space -->
        \the\full@width\space = \the\hsize
        \space x \the\col@number)^^J}%
   \fi
\ifvmode\else\errmessage{Multicol Error}\fi
   \moveright\multicol@leftmargin
    \hbox to\full@width{%
     \process@cols\tw@{\box\count@
       \hss\vrule\@width\columnseprule\hss}%
     \box\z@
      \rlap{\phantom p}%
}%
}
\def\reinsert@footnotes{\ifvoid\footins\else
         \insert\footins{}\fi}
\def\multi@column@out{%
   \ifnum\outputpenalty <-\@Mi
   \speci@ls \else
   \splittopskip\topskip
   \splitmaxdepth\maxdepth
   \dimen@\@colroom
   \divide\skip\footins\col@number
   \ifvoid\footins \else
      \advance\dimen@-\skip\footins
      \advance\dimen@-\ht\footins   \fi
   \process@cols\tw@{\setbox\count@
            \vsplit\@cclv to\dimen@
            \set@keptmarks
            \ifshr@nking
              \setbox\count@\vbox to\dimen@
                  {\unvbox\count@\vfill}%
            \fi
           }%
   \setbox\z@\vsplit\@cclv to\dimen@
   \set@keptmarks
   \ifshr@nking
      \setbox\z@\vbox to\dimen@
          {\unvbox\z@\vfill}%
   \fi
   \ifvoid\@cclv \else
       \unvbox\@cclv
       \penalty\outputpenalty
       \ifvoid\footins\else
         \@warning{I moved some lines to
                       the next page.^^J
              \@spaces Footnotes on page
           \thepage\space might be wrong}%
       \fi
       \ifnum \c@tracingmulticols>\thr@@
                    \hrule\allowbreak \fi
   \fi
   \ifx\@empty\kept@firstmark
      \let\firstmark\kept@topmark
      \let\botmark\kept@topmark
   \else
      \let\firstmark\kept@firstmark
      \let\botmark\kept@botmark
   \fi
   \ifnum\c@tracingmulticols>\tw@
        \typeout{Use kept top
                 \space\space mark:
                `\meaning\kept@topmark'%
              ^^JUse kept first mark:
                `\meaning\kept@firstmark'%
              ^^JUse kept bot
                 \space\space mark:
                `\meaning\kept@botmark'%
              ^^JProduce first mark:
                `\meaning\firstmark'%
              ^^JProduce bot
                 \space\space mark:
                `\meaning\botmark'}%
   \fi
   \setbox\@cclv\vbox{\unvbox\partial@page
                      \page@sofar}%
   \@makecol\@outputpage
     \global\let\kept@topmark\botmark
     \global\let\kept@firstmark\@empty
     \global\let\kept@botmark\@empty
     \ifnum\c@tracingmulticols>\tw@
        \typeout{(Re)Init top
                 \space\space mark:
                `\meaning\kept@topmark'}%
     \fi
   \global\@colroom\@colht
   \process@deferreds
   \@whilesw\if@fcolmade\fi{\@outputpage
      \global\@colroom\@colht
      \process@deferreds}%
   \ifnum\c@tracingmulticols>\@ne
     \typeout{Colroom: \the\@colht\space
              after float space removed
              = \the\@colroom }\fi
   \global\vsize\col@number\@colroom
   \global\advance\vsize
      \c@collectmore\baselineskip
  \fi}
\def\speci@ls{%
   \typeout{Floats and marginpars not
            allowed inside `multicols'
            environment!}%
   \unvbox\@cclv\reinsert@footnotes
   \xdef\@freelist{\@freelist\@currlist}%
   \gdef\@currlist{}}
\def\process@deferreds{%
   \@floatplacement
   \@tryfcolumn\@deferlist
   \if@fcolmade\else
     \begingroup
    \let\@tempb\@deferlist
      \gdef\@deferlist{}%
      \let\@elt\@scolelt
        \@tempb \endgroup
   \fi}
\newif\ifshr@nking
\def\raggedcolumns{%
   \@bsphack\shr@nkingtrue\@esphack}
\def\flushcolumns{%
   \@bsphack\shr@nkingfalse\@esphack}
\def\balance@columns@out{%
   \setbox\mult@box\vbox{\unvbox\@cclv}%
   \balance@columns
   \global\vsize\@colroom
   \global\advance\vsize\ht\partial@page
   \unvbox\partial@page
   \return@nonemptymark{first}\kept@firstmark
   \return@nonemptymark{bot}\kept@botmark
   \page@sofar}
\def\balance@columns{%
   \setbox\mult@box\vbox to\ht\mult@box{%
        \unvbox\mult@box
        \remove@discardable@items
        }%
   \get@keptmarks\mult@box
   \splittopskip\topskip
   \splitmaxdepth\maxdepth
   \@tempdima\ht\mult@box
   \advance\@tempdima\dp\mult@box
   \divide\@tempdima\col@number
   \count@\@tempdima
   \divide\count@\baselineskip
   \dimen@\count@\baselineskip
   \advance\dimen@\topskip
   \ifdim \dimen@ >\@tempdima
     \advance\dimen@-\baselineskip
   \fi
   \advance\dimen@\c@unbalance\baselineskip
   \ifnum\c@tracingmulticols>\@ne
      \typeout{Balance columns\on@line:
        \ifnum\c@unbalance=\z@\else
       (off balance=\number\c@unbalance)\fi}%
   \fi
   \ifnum\dimen@<\topskip
     \ifnum\c@tracingmulticols>\@ne
       \typeout{Start value
          \the\dimen@  \space ->
          \the\topskip \space (corrected)}%
     \fi
     \dimen@\topskip
   \fi
   \vbadness\@M \loop
    {\process@cols\@ne{\global\setbox\count@
                             \box\voidb@x}}%
     \global\setbox\@ne\copy\mult@box
   {\process@cols\thr@@{%
         \global\setbox\count@
         \vsplit\@ne to\dimen@
                        }}%
   \boxmaxdepth\maxdepth
   \global\setbox\@ne\vbox{\unvbox\@ne}%
    \ifnum\c@tracingmulticols>\@ne
       \message{\@spaces First column
                = \the\ht\thr@@}\fi
    \ifshr@nking \global\setbox\thr@@
                 \vbox{\unvbox\thr@@}%
       \ifnum\c@tracingmulticols>\@ne
          \message{ after shrinking
                    \the\ht\thr@@}\fi\fi
    \ifnum\c@tracingmulticols>\@ne
      \message{<> last column =
               \the\ht\@ne^^J}%
     \fi
    \ifdim\ht\@ne >\ht\thr@@
      \advance\dimen@\p@
    \repeat
   \dimen@\ht\thr@@
   \ifdim\dimen@>\@colroom
      \dimen@\@colroom
   \fi
   \process@cols\z@{\@tempcnta\count@
        \advance\@tempcnta\@ne
        \setbox\count@\vbox to\dimen@
           {\unvbox\@tempcnta
            \ifshr@nking\vfill\fi}}%
}
\@ifundefined{emergencystretch}
     {\newdimen\emergencystretch}{}
\def\setemergencystretch#1#2{%
   \emergencystretch 4pt
   \multiply\emergencystretch#1}

\def\set@floatcmds{%
 \let\@dblfloat\@dbflt
 \def\end@dblfloat{\par
   \vskip\z@\egroup
   \ifnum\@floatpenalty<\z@
     \@cons\@deferlist\@currbox
   \fi
   \ifnum\@floatpenalty=-\@Mii
     \@esphack
   \fi}}
\def\kept@topmark{{}{}}
\let\kept@firstmark\@empty
\let\kept@botmark\@empty
\def\return@nonemptymark#1#2{%
  \ifx#2\@empty
  \else
    \ifnum\c@tracingmulticols>\tw@
      \typeout{Returned #1 mark: \meaning#2}%
      \nobreak
    \fi
    \mark{#2}%
    \nobreak
  \fi}
\def\get@keptmarks#1{%
  \begingroup
   \vbadness\@M
   \setbox#1\copy#1%
   \setbox#1\vsplit#1to\maxdimen
   \set@keptmarks
 \endgroup
}
\def\set@keptmarks{%
   \ifx\kept@firstmark\@empty
     \expandafter\gdef\expandafter
        \kept@firstmark
        \expandafter{\splitfirstmark}%
     \ifnum\c@tracingmulticols>\tw@
       \ifx\kept@firstmark\@empty\else
         \typeout{Set kept first mark:
               `\meaning\kept@firstmark'}%
       \fi
     \fi
   \fi
   \expandafter\def\expandafter\@tempa
      \expandafter{\splitbotmark}%
   \ifx\@tempa\@empty\else
      \global\let\kept@botmark\@tempa
      \ifnum\c@tracingmulticols>\tw@
        \typeout{Set kept bot mark:
                 `\meaning\kept@botmark'}%
      \fi
   \fi}%
\def\prep@keptmarks{%
   \if@boxedmulticols \else
     \get@keptmarks\partial@page
   \fi}
\def\remove@discardable@items{%
        \unskip\unpenalty\unkern
        \unskip\unpenalty\unkern
        \unskip\unpenalty\unkern
        \unskip\unpenalty\unkern
}
\endinput
%% 
%% End of file `multicol.sty'.
